# Supplementary material for: Microbial population dynamics under microdoses of the essential oil arborvitae
Source: BMC Complement Altern Med. 2019 Sep 5;19:247. doi: 10.1186/s12906-019-2666-6 (PMC6728999; doi:10.1186/s12906-019-2666-6)
Supplement: Supplementary file 1 — The raw data used for the analyses described in the manuscript. (XLSX 370 kb) [file 12906_2019_2666_MOESM1_ESM.xlsx]

## Sheet: E. coli (Plate J)
Time [s]	0	977.3	1954.8	2932.9	3910.3	4887.6	5865	6842.5	7819.8	8797.7	9775.1	10752.5	11730	12707.7	13685.1	14662.8	15640.1	16617.4	17594.7	18572	19549.4	20526.7	21504	22481.4	23459.1	24436.6	25413.9	26393.8	27371.1	28348.7	29326	30303.4	31281	32258.5	33235.8	34213.8	35191.3	36168.8	37146.5	38124.2	39101.7	40079	41056.4	42034.2	43011.5	43988.9	44966.2	45944.2	46922.7
E. coli (0%)	0.1502	0.1518	0.1535	0.1581	0.1656	0.1774	0.1942	0.2204	0.2499	0.2904	0.3342	0.3863	0.4156	0.4349	0.4562	0.4757	0.4873	0.4932	0.4942	0.4964	0.5036	0.5051	0.5109	0.5129	0.5175	0.5171	0.5235	0.5266	0.528	0.5283	0.5311	0.5313	0.5358	0.5374	0.5393	0.5384	0.5423	0.5432	0.5442	0.5474	0.5478	0.5461	0.5464	0.549	0.5482	0.5503	0.5483	0.5487	0.547
E. coli (0%)	0.1411	0.1417	0.144	0.1478	0.1544	0.1642	0.1796	0.2035	0.2325	0.2677	0.3156	0.3675	0.4052	0.428	0.4449	0.4636	0.4703	0.4776	0.4829	0.4854	0.4876	0.4928	0.4945	0.4971	0.4995	0.4993	0.5022	0.4991	0.4991	0.4967	0.499	0.4979	0.4998	0.4994	0.5006	0.5011	0.5012	0.5004	0.5021	0.5017	0.5015	0.5027	0.5013	0.502	0.5027	0.5021	0.5001	0.5011	0.5017
E. coli (0%)	0.1412	0.1399	0.141	0.1429	0.1465	0.1519	0.1603	0.1727	0.1908	0.2135	0.2438	0.2923	0.3353	0.3861	0.422	0.4413	0.458	0.4727	0.4782	0.4786	0.4832	0.4877	0.49	0.4969	0.4965	0.4984	0.5014	0.5025	0.5008	0.5001	0.5024	0.5016	0.5034	0.5044	0.5048	0.505	0.5058	0.5052	0.5064	0.507	0.5082	0.5073	0.5072	0.5089	0.5098	0.5088	0.5081	0.508	0.5076
E. coli (0%)	0.1352	0.1344	0.1357	0.1378	0.1416	0.1476	0.1566	0.1691	0.1874	0.2119	0.2469	0.2845	0.3307	0.378	0.4036	0.4234	0.4419	0.4528	0.4568	0.4608	0.4631	0.4654	0.47	0.4734	0.477	0.4805	0.4817	0.4824	0.4807	0.4825	0.4847	0.4841	0.4843	0.4851	0.4866	0.4854	0.4873	0.4866	0.4881	0.4875	0.4874	0.4897	0.49	0.4903	0.4903	0.49	0.489	0.4898	0.4908
E. coli (0%)	0.1337	0.1345	0.1361	0.1387	0.1433	0.1505	0.1614	0.1782	0.2022	0.2336	0.274	0.3196	0.372	0.4138	0.4381	0.4578	0.4735	0.4805	0.4843	0.4881	0.4906	0.4929	0.4956	0.4993	0.5012	0.5047	0.5055	0.5048	0.5035	0.503	0.5067	0.5064	0.507	0.509	0.5085	0.5096	0.5112	0.5107	0.5115	0.5123	0.5143	0.5146	0.5137	0.5144	0.5135	0.5133	0.5133	0.5126	0.514
E. coli (0%)	0.1293	0.1295	0.1303	0.1316	0.1345	0.1388	0.1457	0.156	0.171	0.1924	0.2187	0.2528	0.3019	0.3508	0.388	0.414	0.4377	0.4531	0.46	0.4655	0.4665	0.4732	0.4765	0.4809	0.4836	0.4855	0.4872	0.4887	0.4895	0.4899	0.4884	0.4908	0.4936	0.4902	0.4946	0.4936	0.4967	0.4978	0.4972	0.4968	0.4977	0.499	0.4985	0.4992	0.4991	0.5	0.4989	0.4989	0.4997
E. coli (0%)	0.1324	0.1329	0.1342	0.1364	0.1406	0.1473	0.1583	0.1748	0.1983	0.2282	0.263	0.3079	0.353	0.3981	0.4207	0.4408	0.4618	0.4719	0.4763	0.482	0.4838	0.4882	0.4904	0.4961	0.4979	0.5008	0.5029	0.503	0.5032	0.5024	0.5037	0.5057	0.5069	0.5061	0.5095	0.5095	0.5107	0.5107	0.5104	0.5115	0.5132	0.5118	0.5114	0.5123	0.5119	0.5127	0.5138	0.5119	0.5131
E. coli (0%)	0.1298	0.1308	0.1327	0.1355	0.1415	0.1501	0.1633	0.1828	0.2085	0.2399	0.2835	0.3297	0.3797	0.4156	0.4331	0.4472	0.4651	0.4693	0.471	0.4764	0.4794	0.4813	0.4849	0.489	0.4886	0.4911	0.4957	0.4934	0.4951	0.4919	0.493	0.4945	0.4947	0.495	0.4955	0.4931	0.4966	0.4943	0.4963	0.4966	0.4976	0.4982	0.4969	0.4972	0.4987	0.4971	0.4992	0.4968	0.4974
E. coli (0%)	0.1298	0.1303	0.1321	0.1352	0.1404	0.1489	0.1607	0.1795	0.2032	0.2365	0.2788	0.3323	0.3773	0.412	0.4286	0.4445	0.4611	0.4639	0.4678	0.4712	0.4741	0.4747	0.478	0.4833	0.4851	0.4863	0.4873	0.4885	0.4888	0.4887	0.487	0.4882	0.4859	0.4876	0.4875	0.4828	0.488	0.4877	0.4876	0.4868	0.4874	0.4871	0.4886	0.4877	0.488	0.4871	0.4865	0.4862	0.4864
E. coli (0%)	0.1301	0.131	0.1328	0.1358	0.1413	0.1499	0.1622	0.1819	0.2066	0.2382	0.2804	0.3354	0.3852	0.4116	0.4288	0.4509	0.4632	0.4692	0.4722	0.4774	0.4811	0.4853	0.4893	0.4929	0.4933	0.4954	0.4953	0.4949	0.4966	0.4936	0.4955	0.4933	0.492	0.4927	0.4914	0.4915	0.4919	0.4903	0.4904	0.4901	0.4896	0.4881	0.488	0.4885	0.4889	0.4882	0.4897	0.4864	0.4876
E. coli (0%)	0.1327	0.1339	0.1364	0.1409	0.146	0.1544	0.1677	0.1885	0.2121	0.2446	0.2907	0.347	0.3989	0.4348	0.4553	0.4723	0.4876	0.4809	0.4847	0.4932	0.4936	0.496	0.4982	0.5	0.5019	0.5031	0.504	0.5046	0.505	0.5064	0.504	0.5057	0.5037	0.506	0.5077	0.5066	0.5076	0.5077	0.5066	0.507	0.5065	0.5067	0.507	0.5057	0.5067	0.5046	0.5046	0.5038	0.5045
E. coli (0%)	0.1323	0.1335	0.1352	0.1383	0.144	0.1524	0.1644	0.1819	0.2049	0.2344	0.2722	0.3179	0.3735	0.4077	0.4333	0.454	0.4706	0.4777	0.4798	0.4924	0.506	0.5201	0.5306	0.5422	0.5491	0.5595	0.5673	0.5696	0.5782	0.5811	0.5851	0.5896	0.5929	0.5953	0.5997	0.6006	0.6054	0.6062	0.6073	0.6105	0.6112	0.6125	0.6159	0.6157	0.6172	0.6156	0.6167	0.616	0.6143
E. coli (.09%)	0.1466	0.1478	0.1502	0.1549	0.1617	0.1725	0.189	0.2119	0.2384	0.2724	0.3115	0.3601	0.3928	0.4093	0.4221	0.4412	0.4513	0.4527	0.4532	0.4538	0.4538	0.4564	0.4601	0.4603	0.4638	0.4607	0.463	0.4635	0.464	0.4656	0.4659	0.465	0.4659	0.4672	0.4668	0.4676	0.4699	0.4691	0.4705	0.4721	0.4699	0.4678	0.4681	0.4694	0.4689	0.4695	0.4692	0.4699	0.4682
E. coli (.09%)	0.1534	0.1538	0.1558	0.1599	0.1667	0.1774	0.1936	0.2175	0.2451	0.2791	0.3219	0.3712	0.4105	0.4282	0.4487	0.4675	0.474	0.4761	0.4789	0.4845	0.487	0.492	0.4966	0.4981	0.4988	0.4978	0.4995	0.4999	0.501	0.5016	0.5025	0.5005	0.5028	0.5024	0.5025	0.5029	0.504	0.5029	0.5034	0.5039	0.5023	0.5019	0.5006	0.5016	0.501	0.5026	0.5001	0.5013	0.4998
E. coli (.09%)	0.1382	0.1381	0.1401	0.1444	0.1504	0.1608	0.1764	0.1997	0.2266	0.2588	0.2989	0.3449	0.3833	0.403	0.4199	0.4366	0.4433	0.4471	0.4481	0.451	0.453	0.4573	0.4605	0.4632	0.4636	0.4642	0.4655	0.4653	0.4643	0.4646	0.4658	0.4664	0.4656	0.4658	0.4656	0.4652	0.4655	0.4651	0.4649	0.4644	0.4635	0.4638	0.4633	0.4633	0.4635	0.4625	0.4626	0.4626	0.4617
E. coli (.09%)	0.1455	0.146	0.148	0.1517	0.1583	0.1686	0.1844	0.2085	0.2357	0.268	0.3122	0.3613	0.4011	0.422	0.4393	0.4576	0.467	0.4698	0.4711	0.4724	0.4738	0.4789	0.4787	0.4816	0.4827	0.4833	0.4859	0.4845	0.486	0.4846	0.4866	0.4864	0.4869	0.4871	0.4875	0.4885	0.4889	0.4894	0.4903	0.4903	0.49	0.49	0.4892	0.4889	0.4887	0.4884	0.4886	0.4883	0.4883
E. coli (.09%)	0.1346	0.1353	0.1369	0.1399	0.1455	0.1541	0.1673	0.1868	0.2124	0.2422	0.283	0.331	0.3786	0.4039	0.4275	0.4397	0.4519	0.4558	0.4573	0.4589	0.4594	0.4621	0.4668	0.4697	0.4726	0.4715	0.4737	0.4729	0.4755	0.4747	0.4755	0.4775	0.4767	0.4787	0.48	0.481	0.482	0.481	0.4829	0.4841	0.4851	0.4846	0.4839	0.4857	0.4862	0.4842	0.4845	0.4831	0.4838
E. coli (.09%)	0.1401	0.1405	0.1425	0.146	0.1524	0.1622	0.177	0.1994	0.2262	0.257	0.3006	0.3499	0.3992	0.4244	0.4488	0.461	0.4736	0.4782	0.4808	0.4801	0.4824	0.4873	0.49	0.4929	0.4929	0.4924	0.4952	0.4939	0.494	0.494	0.496	0.496	0.4966	0.4979	0.4981	0.498	0.5012	0.4994	0.5001	0.4999	0.5004	0.5001	0.4986	0.4986	0.4984	0.4975	0.4976	0.4964	0.4978
E. coli (.09%)	0.1372	0.1381	0.1399	0.1433	0.149	0.1585	0.1719	0.1937	0.219	0.2484	0.2885	0.3334	0.3774	0.4027	0.4193	0.4369	0.4474	0.4503	0.4539	0.453	0.4567	0.4579	0.4621	0.4637	0.4644	0.4651	0.4671	0.466	0.4681	0.4677	0.4684	0.4675	0.4691	0.4693	0.4687	0.4699	0.4684	0.4692	0.4689	0.4698	0.4701	0.4669	0.4676	0.4678	0.4676	0.4659	0.4674	0.4664	0.4667
E. coli (.09%)	0.1324	0.133	0.1347	0.1382	0.1443	0.1533	0.1672	0.1872	0.2124	0.2431	0.2823	0.3291	0.3756	0.3996	0.4134	0.4282	0.4377	0.4404	0.4411	0.4422	0.4426	0.4445	0.4478	0.4516	0.4535	0.4541	0.4575	0.4574	0.4609	0.4598	0.4613	0.4616	0.4635	0.4643	0.4654	0.4652	0.4673	0.4679	0.4683	0.4691	0.4693	0.4703	0.4698	0.4717	0.4725	0.4704	0.4723	0.4706	0.4734
E. coli (.09%)	0.1367	0.1378	0.14	0.1434	0.1492	0.1578	0.1711	0.1907	0.2162	0.2439	0.2828	0.3293	0.3771	0.4044	0.4209	0.4404	0.4505	0.4542	0.4526	0.4507	0.4514	0.4523	0.4569	0.4615	0.4605	0.4617	0.4651	0.4615	0.4652	0.4631	0.4636	0.4639	0.4659	0.4661	0.4673	0.4663	0.4694	0.4668	0.4678	0.4669	0.4672	0.4667	0.4663	0.4663	0.4676	0.466	0.4666	0.4645	0.4643
E. coli (.09%)	0.1294	0.13	0.1316	0.134	0.139	0.1465	0.1575	0.1734	0.1964	0.2236	0.2552	0.3038	0.3569	0.4084	0.4426	0.4565	0.473	0.4854	0.4935	0.4928	0.4971	0.503	0.5073	0.5101	0.5117	0.5125	0.514	0.5132	0.5145	0.516	0.5172	0.516	0.5175	0.52	0.5201	0.5205	0.5237	0.5219	0.5222	0.5235	0.5229	0.5226	0.5245	0.5218	0.5249	0.5218	0.5232	0.5219	0.5208
E. coli (.09%)	0.1328	0.1335	0.1356	0.1389	0.1452	0.1545	0.1677	0.1881	0.2133	0.2421	0.2794	0.326	0.3734	0.4025	0.4174	0.4381	0.4494	0.4534	0.4572	0.4555	0.4599	0.4668	0.4703	0.4764	0.48	0.4832	0.4856	0.4859	0.4891	0.4908	0.4928	0.4937	0.4972	0.4989	0.5003	0.5028	0.5069	0.5071	0.5084	0.5105	0.5117	0.5144	0.5193	0.5203	0.5252	0.5239	0.5277	0.5306	0.5284
E. coli (.09%)	0.13	0.1307	0.1325	0.1361	0.1412	0.15	0.1631	0.1834	0.2079	0.2368	0.2765	0.3209	0.3702	0.3981	0.4149	0.4344	0.4416	0.447	0.4476	0.4472	0.4468	0.45	0.4535	0.4581	0.4588	0.4607	0.4614	0.4588	0.4626	0.4621	0.4624	0.4643	0.4624	0.4648	0.4657	0.4671	0.4676	0.4676	0.4683	0.4692	0.4696	0.4683	0.4685	0.4689	0.4693	0.4675	0.4681	0.465	0.4671
E. coli (.09%)	0.1262	0.1262	0.1266	0.1275	0.1291	0.1319	0.1367	0.1441	0.1546	0.1701	0.1903	0.2146	0.2455	0.2851	0.3296	0.3659	0.384	0.4017	0.4168	0.4264	0.43	0.4285	0.4305	0.4321	0.4327	0.4367	0.4389	0.4378	0.4419	0.4416	0.4416	0.4423	0.4412	0.4428	0.4421	0.4431	0.4431	0.4423	0.443	0.4436	0.4435	0.443	0.4441	0.4434	0.445	0.4432	0.4403	0.4416	0.4423
E. coli (.09%)	0.1328	0.1336	0.1362	0.1393	0.1437	0.1525	0.1636	0.1815	0.206	0.2318	0.2667	0.3083	0.3544	0.3879	0.4078	0.4261	0.4419	0.4451	0.4463	0.4473	0.4497	0.4509	0.4531	0.4538	0.4599	0.4602	0.4582	0.4636	0.4635	0.4624	0.4645	0.4614	0.4644	0.4653	0.4657	0.4668	0.4662	0.4619	0.4663	0.4681	0.4661	0.4657	0.4647	0.4655	0.4668	0.4641	0.4645	0.4649	0.4636
E. coli (.017%)	0.141	0.1412	0.1422	0.1444	0.1474	0.1526	0.1606	0.1722	0.191	0.2135	0.2416	0.277	0.3253	0.3776	0.4234	0.4427	0.458	0.475	0.4851	0.4924	0.496	0.5015	0.5073	0.5128	0.5147	0.517	0.5217	0.5248	0.5265	0.5289	0.5329	0.5353	0.5381	0.5416	0.5436	0.5454	0.5459	0.5481	0.5507	0.5512	0.5524	0.555	0.5556	0.5588	0.5597	0.5593	0.5584	0.5582	0.5584
E. coli (.017%)	0.1347	0.1352	0.1359	0.1372	0.1397	0.1445	0.1515	0.1617	0.1773	0.1981	0.2244	0.2558	0.2949	0.3418	0.3742	0.3948	0.4165	0.4339	0.444	0.4455	0.4442	0.4488	0.4501	0.4558	0.4595	0.4617	0.4649	0.4675	0.4693	0.4706	0.4735	0.4735	0.4754	0.477	0.4806	0.4838	0.4862	0.4869	0.4909	0.4924	0.495	0.4974	0.4997	0.5042	0.506	0.5075	0.5114	0.5125	0.5181
E. coli (.017%)	0.1304	0.1312	0.1329	0.1354	0.1402	0.1477	0.1581	0.1738	0.1975	0.2239	0.2595	0.3026	0.3545	0.3912	0.4146	0.4313	0.4461	0.4529	0.4559	0.4574	0.4578	0.4631	0.4655	0.4689	0.4688	0.4703	0.4727	0.4732	0.4729	0.4741	0.476	0.4769	0.4784	0.4796	0.4806	0.4802	0.4837	0.4828	0.4836	0.4837	0.4842	0.4843	0.4843	0.4853	0.4835	0.4833	0.4836	0.4824	0.4842
E. coli (.017%)	0.1327	0.1328	0.1337	0.1352	0.1385	0.144	0.152	0.1629	0.1818	0.2048	0.2325	0.2685	0.3141	0.3629	0.3951	0.4212	0.4369	0.4487	0.4573	0.4655	0.4664	0.4709	0.4749	0.4808	0.4855	0.4883	0.4911	0.4953	0.4973	0.4994	0.5013	0.5073	0.5103	0.5113	0.5162	0.5176	0.5222	0.525	0.5279	0.5315	0.5336	0.5364	0.5408	0.544	0.5461	0.5515	0.5545	0.5578	0.5637
E. coli (.017%)	0.1307	0.1314	0.133	0.1355	0.1407	0.1483	0.1588	0.1755	0.1985	0.2259	0.2628	0.307	0.3551	0.3911	0.4128	0.4325	0.4447	0.4537	0.4538	0.4542	0.4553	0.4601	0.463	0.4697	0.4698	0.4719	0.4782	0.4767	0.4816	0.4803	0.4827	0.4846	0.4879	0.4899	0.4921	0.4942	0.499	0.498	0.5024	0.5056	0.5062	0.51	0.5129	0.5163	0.5213	0.5224	0.5294	0.5288	0.5366
E. coli (.017%)	0.1267	0.1273	0.1289	0.1304	0.1347	0.1407	0.1481	0.1606	0.1797	0.204	0.2351	0.2723	0.3157	0.3646	0.393	0.4098	0.4283	0.4419	0.4399	0.4377	0.438	0.4401	0.4431	0.4491	0.4492	0.4523	0.4558	0.4552	0.456	0.4544	0.455	0.455	0.4568	0.4579	0.4584	0.4567	0.4596	0.4573	0.4587	0.4592	0.4587	0.459	0.4591	0.4593	0.4601	0.4579	0.4602	0.4575	0.4605
E. coli (.017%)	0.1305	0.1313	0.1331	0.1363	0.1413	0.1499	0.1621	0.1817	0.2065	0.2348	0.2737	0.3208	0.369	0.3963	0.4131	0.4303	0.4423	0.4456	0.4452	0.4469	0.4506	0.4523	0.4563	0.462	0.4623	0.4634	0.4647	0.464	0.4644	0.4643	0.4664	0.4657	0.4663	0.4665	0.4673	0.4662	0.4682	0.4669	0.4673	0.4672	0.4665	0.4665	0.4659	0.467	0.4663	0.4655	0.4656	0.4648	0.4661
E. coli (.017%)	0.1272	0.1258	0.1272	0.1302	0.134	0.1409	0.1509	0.1667	0.1848	0.2078	0.2378	0.2794	0.3267	0.3636	0.374	0.3865	0.4021	0.4152	0.4212	0.4254	0.4334	0.4391	0.4458	0.4504	0.4584	0.464	0.4715	0.4773	0.4819	0.4887	0.4933	0.4972	0.5021	0.5078	0.508	0.5122	0.5163	0.5188	0.5231	0.5238	0.5286	0.5302	0.5317	0.5362	0.5398	0.5356	0.5408	0.5431	0.5421
E. coli (.017%)	0.1301	0.1306	0.1317	0.134	0.1379	0.1448	0.1551	0.1692	0.1902	0.2173	0.2455	0.2844	0.3296	0.3773	0.4051	0.4254	0.4405	0.4519	0.4533	0.451	0.4511	0.4533	0.4562	0.4589	0.4635	0.4633	0.4676	0.4658	0.4694	0.4704	0.4705	0.47	0.4702	0.4718	0.4694	0.4714	0.4726	0.4725	0.4711	0.4738	0.4728	0.4738	0.4741	0.4739	0.474	0.4724	0.4735	0.4724	0.4726
E. coli (.017%)	0.1313	0.1322	0.1341	0.1376	0.1428	0.1527	0.166	0.1863	0.2109	0.2411	0.2812	0.3283	0.3815	0.4157	0.4451	0.4603	0.469	0.4776	0.4791	0.4801	0.4854	0.4907	0.4978	0.5029	0.504	0.5087	0.5142	0.516	0.5207	0.5249	0.5272	0.53	0.5328	0.5359	0.5368	0.5404	0.5433	0.5439	0.5456	0.5486	0.549	0.5509	0.5531	0.5533	0.5566	0.5543	0.555	0.5537	0.5537
E. coli (.017%)	0.1293	0.1299	0.131	0.1322	0.1343	0.1395	0.1454	0.1555	0.1674	0.1879	0.211	0.2362	0.2716	0.3183	0.3697	0.4081	0.4346	0.4465	0.4569	0.4556	0.4647	0.4635	0.4681	0.4727	0.4738	0.4739	0.4785	0.4787	0.479	0.4781	0.4788	0.479	0.4834	0.4837	0.4837	0.4836	0.4849	0.4827	0.4849	0.4861	0.4849	0.4837	0.4848	0.4851	0.4873	0.4826	0.4853	0.4846	0.4843
E. coli (.017%)	0.1344	0.1363	0.1379	0.1406	0.1457	0.1552	0.1667	0.1851	0.2085	0.2366	0.2718	0.3205	0.3751	0.4198	0.4469	0.4606	0.4742	0.4826	0.4832	0.4783	0.4871	0.4873	0.4906	0.4935	0.4946	0.4928	0.4967	0.4968	0.4967	0.4976	0.4961	0.4977	0.5004	0.5021	0.5007	0.5021	0.5028	0.4993	0.5016	0.502	0.5004	0.4989	0.4989	0.4997	0.501	0.4959	0.498	0.4967	0.4964
E. coli (.22%)	0.1546	0.1552	0.1596	0.1632	0.1702	0.1809	0.1959	0.2192	0.2501	0.2841	0.3259	0.3762	0.4157	0.4421	0.4699	0.4828	0.4918	0.498	0.502	0.5059	0.5089	0.5142	0.5187	0.5212	0.5263	0.5264	0.5294	0.5316	0.5327	0.5361	0.5375	0.5383	0.5411	0.5415	0.5416	0.5435	0.5443	0.546	0.5468	0.5484	0.5479	0.5486	0.5492	0.5529	0.5512	0.5528	0.5532	0.5533	0.5525
E. coli (.22%)	0.1505	0.1509	0.153	0.157	0.1641	0.1752	0.1919	0.2175	0.2479	0.2833	0.3314	0.3807	0.4233	0.4481	0.4668	0.479	0.489	0.4918	0.4925	0.4935	0.4937	0.4975	0.4999	0.5026	0.5063	0.5054	0.5079	0.5092	0.5085	0.5103	0.511	0.5097	0.5124	0.5118	0.512	0.5127	0.5139	0.515	0.5142	0.5152	0.5152	0.5148	0.5159	0.5171	0.5165	0.5178	0.5167	0.517	0.5155
E. coli (.22%)	0.1449	0.1448	0.1467	0.1507	0.1571	0.1674	0.183	0.2059	0.2335	0.2637	0.3048	0.3519	0.3927	0.4155	0.4345	0.4441	0.4533	0.4597	0.4608	0.4609	0.4601	0.4635	0.4642	0.4646	0.4702	0.4697	0.4705	0.4723	0.4717	0.4723	0.4721	0.4741	0.4723	0.473	0.4736	0.4747	0.4759	0.4746	0.4761	0.4762	0.4781	0.4778	0.4766	0.4786	0.4784	0.4766	0.4781	0.478	0.4774
E. coli (.22%)	0.1433	0.1434	0.1453	0.149	0.1556	0.1657	0.1814	0.2059	0.2347	0.2681	0.3117	0.3601	0.4042	0.4342	0.4688	0.4849	0.4981	0.5101	0.5176	0.5247	0.5314	0.5423	0.5513	0.5592	0.5646	0.573	0.5801	0.5861	0.5914	0.5952	0.6004	0.6037	0.6086	0.6099	0.6132	0.6142	0.6172	0.6205	0.6212	0.6234	0.6247	0.6277	0.6282	0.6299	0.6307	0.6337	0.6321	0.6342	0.6347
E. coli (.22%)	0.1414	0.1415	0.1431	0.1464	0.1525	0.1617	0.1757	0.1971	0.2232	0.2554	0.2958	0.3431	0.3888	0.4189	0.4362	0.4523	0.4669	0.4709	0.4706	0.4696	0.4698	0.4723	0.4744	0.4787	0.4786	0.4797	0.4821	0.4817	0.4805	0.4811	0.482	0.4822	0.4819	0.4826	0.4826	0.4824	0.4848	0.4838	0.4844	0.4841	0.4843	0.4845	0.485	0.4843	0.4846	0.4836	0.4834	0.483	0.4836
E. coli (.22%)	0.137	0.1374	0.1393	0.1429	0.1493	0.1591	0.1739	0.1965	0.2244	0.2587	0.3041	0.3582	0.4103	0.4483	0.4776	0.4894	0.502	0.5109	0.5146	0.5173	0.5205	0.527	0.5311	0.5355	0.5358	0.537	0.5412	0.5424	0.5439	0.545	0.547	0.5485	0.55	0.5517	0.5526	0.5519	0.5551	0.5552	0.5555	0.5557	0.5567	0.5568	0.5576	0.5582	0.5583	0.5578	0.5591	0.5575	0.5581
E. coli (.22%)	0.1373	0.1374	0.1387	0.1415	0.1465	0.1547	0.1663	0.1859	0.2096	0.2375	0.2762	0.3234	0.3701	0.4033	0.4211	0.4423	0.4525	0.4587	0.46	0.459	0.461	0.4619	0.4654	0.4658	0.4672	0.4694	0.4717	0.4721	0.4752	0.4759	0.4761	0.4759	0.4765	0.4777	0.478	0.4799	0.4797	0.4782	0.4811	0.4805	0.482	0.4812	0.4805	0.483	0.4836	0.4817	0.4825	0.4828	0.4819
E. coli (.22%)	0.1351	0.1352	0.1369	0.1402	0.1459	0.1547	0.1682	0.1894	0.2153	0.2464	0.2874	0.3349	0.3835	0.4119	0.4304	0.4517	0.4668	0.4742	0.4724	0.4731	0.4771	0.4788	0.4855	0.4882	0.4903	0.4926	0.4955	0.4962	0.4998	0.501	0.5023	0.5047	0.5071	0.5074	0.5091	0.5092	0.5087	0.5108	0.5111	0.5139	0.5128	0.5127	0.5145	0.5147	0.5156	0.5146	0.515	0.514	0.5158
E. coli (.22%)	0.1389	0.1389	0.1404	0.1441	0.1502	0.1597	0.175	0.1962	0.2248	0.2558	0.297	0.347	0.3967	0.4334	0.4592	0.4778	0.4852	0.4929	0.4928	0.4942	0.4946	0.4991	0.5037	0.5096	0.5089	0.5107	0.5139	0.5147	0.5174	0.5171	0.5183	0.5206	0.5224	0.5229	0.5238	0.5247	0.5258	0.5255	0.527	0.5277	0.527	0.5292	0.5276	0.5304	0.5313	0.5298	0.531	0.5307	0.5302
E. coli (.22%)	0.133	0.1332	0.135	0.1387	0.1449	0.1544	0.169	0.1908	0.2177	0.2501	0.2927	0.3394	0.3893	0.4216	0.4394	0.4537	0.4651	0.4714	0.4713	0.4698	0.4699	0.4716	0.4744	0.4804	0.4803	0.482	0.486	0.4849	0.4864	0.4867	0.4872	0.4871	0.4893	0.491	0.4913	0.4905	0.4928	0.4912	0.4933	0.4927	0.4928	0.4943	0.4939	0.4955	0.4974	0.4959	0.497	0.4968	0.4971
E. coli (.22%)	0.1353	0.1355	0.1367	0.1408	0.1451	0.1541	0.1671	0.188	0.2132	0.2445	0.2815	0.3299	0.3773	0.4148	0.4291	0.444	0.4558	0.4605	0.4619	0.4595	0.459	0.4645	0.4648	0.4661	0.4728	0.4721	0.4743	0.4739	0.4763	0.4773	0.4774	0.4769	0.4766	0.4797	0.477	0.4814	0.479	0.4812	0.4832	0.4829	0.4822	0.4836	0.4824	0.4853	0.4853	0.4846	0.4853	0.4859	0.4833
E. coli (.22%)	0.1331	0.1334	0.1348	0.1381	0.1437	0.1525	0.1655	0.1857	0.2115	0.2423	0.279	0.3258	0.3748	0.408	0.4245	0.4449	0.4566	0.4624	0.4631	0.4599	0.4616	0.4631	0.4647	0.4697	0.4719	0.4752	0.4756	0.4763	0.4768	0.4785	0.478	0.4784	0.48	0.4805	0.4795	0.4806	0.4814	0.4828	0.4817	0.4829	0.4828	0.4835	0.4844	0.4852	0.4851	0.4847	0.4853	0.4862	0.4847
E. coli (.22%)	0.1329	0.133	0.1343	0.1379	0.1431	0.1515	0.1642	0.1835	0.2076	0.236	0.2705	0.3137	0.3605	0.3977	0.4197	0.4431	0.4508	0.4612	0.4654	0.4693	0.4744	0.4814	0.4895	0.4959	0.5006	0.5053	0.5113	0.512	0.5193	0.5222	0.525	0.5291	0.5296	0.5322	0.5357	0.5374	0.54	0.5395	0.5424	0.5434	0.5454	0.5465	0.5474	0.5494	0.5501	0.5492	0.5502	0.5506	0.5511
E. coli (.22%)	0.1346	0.1346	0.1374	0.1386	0.1426	0.151	0.1625	0.179	0.2016	0.2284	0.2612	0.3057	0.3503	0.3909	0.4091	0.4274	0.442	0.4484	0.4488	0.447	0.4473	0.452	0.4504	0.4529	0.4563	0.4578	0.4563	0.4607	0.4612	0.4615	0.4639	0.4617	0.4621	0.4652	0.4624	0.4667	0.4664	0.4611	0.4651	0.4675	0.468	0.468	0.4662	0.4687	0.4693	0.4678	0.4676	0.4679	0.4671
E. coli (.22%)	0.1388	0.1379	0.1415	0.1427	0.1466	0.1557	0.1673	0.1846	0.2095	0.2361	0.2717	0.3178	0.365	0.4036	0.424	0.4398	0.4528	0.4586	0.4592	0.4587	0.4588	0.4621	0.4638	0.4666	0.4698	0.4733	0.4702	0.4767	0.4764	0.4792	0.4798	0.4803	0.481	0.4828	0.4834	0.4851	0.4853	0.4848	0.4857	0.4857	0.4876	0.4883	0.4867	0.4881	0.4886	0.4887	0.4856	0.4893	0.4888
E. coli (.04%)	0.137	0.1379	0.1402	0.1437	0.1505	0.1607	0.1762	0.1987	0.226	0.2593	0.3039	0.3592	0.4084	0.4424	0.4554	0.4759	0.49	0.4972	0.4993	0.5066	0.5093	0.5145	0.5163	0.5184	0.5224	0.523	0.5249	0.5276	0.5299	0.5317	0.5316	0.5352	0.5339	0.5349	0.5367	0.5378	0.54	0.5393	0.5399	0.5409	0.5401	0.5434	0.5415	0.5429	0.5424	0.5416	0.5425	0.5416	0.5412
E. coli (.04%)	0.1404	0.1412	0.1434	0.1474	0.1538	0.1644	0.1809	0.2041	0.2314	0.2653	0.309	0.3575	0.3945	0.4142	0.4351	0.4487	0.4542	0.4565	0.458	0.4612	0.465	0.4692	0.4693	0.4739	0.4735	0.4747	0.4757	0.4761	0.4762	0.4748	0.4764	0.4764	0.4769	0.4779	0.477	0.4773	0.4778	0.4781	0.4788	0.4786	0.4773	0.4787	0.4775	0.4781	0.4771	0.4767	0.4768	0.4767	0.4769
E. coli (.04%)	0.1309	0.1313	0.1322	0.1338	0.1372	0.1426	0.1499	0.1613	0.1791	0.2011	0.2278	0.2627	0.3062	0.3538	0.3849	0.4054	0.4267	0.4388	0.4475	0.4529	0.4561	0.4634	0.4722	0.4802	0.4862	0.4925	0.4992	0.5036	0.5069	0.5103	0.5156	0.5183	0.5204	0.5242	0.5277	0.5287	0.5332	0.5344	0.5376	0.539	0.54	0.5427	0.5445	0.5473	0.5485	0.5491	0.5506	0.5503	0.5523
E. coli (.04%)	0.135	0.1358	0.1379	0.1413	0.1481	0.1581	0.1727	0.1962	0.2238	0.2571	0.303	0.3522	0.3991	0.4182	0.4386	0.4514	0.4645	0.4642	0.4629	0.4635	0.4636	0.466	0.4699	0.4729	0.4726	0.4729	0.4759	0.4753	0.4747	0.4737	0.4756	0.4761	0.4769	0.4782	0.4793	0.478	0.4791	0.4799	0.4794	0.48	0.4801	0.481	0.4798	0.4792	0.4791	0.4775	0.4779	0.4771	0.4783
E. coli (.04%)	0.1323	0.1316	0.1326	0.1347	0.1386	0.1449	0.1546	0.1683	0.1901	0.2161	0.2467	0.2859	0.3313	0.3725	0.396	0.4121	0.429	0.4406	0.4409	0.4409	0.4401	0.4434	0.4447	0.447	0.4492	0.4505	0.4516	0.453	0.4531	0.4534	0.4531	0.4549	0.4557	0.4544	0.4559	0.4562	0.4571	0.457	0.4577	0.4585	0.4587	0.4585	0.4597	0.4585	0.4579	0.4581	0.458	0.4585	0.4583
E. coli (.04%)	0.1371	0.1337	0.1354	0.1387	0.1453	0.1545	0.1688	0.1902	0.2173	0.2479	0.2897	0.3394	0.383	0.4075	0.4279	0.4416	0.4504	0.4504	0.45	0.4494	0.4498	0.4516	0.4548	0.4578	0.4583	0.4592	0.4596	0.4607	0.4612	0.4603	0.4614	0.4627	0.4627	0.4629	0.464	0.4648	0.4649	0.4661	0.4662	0.4684	0.466	0.4646	0.4649	0.4649	0.4631	0.4635	0.4637	0.4635	0.4646
E. coli (.04%)	0.1291	0.1295	0.1313	0.1339	0.1392	0.1468	0.1573	0.1749	0.1981	0.2261	0.2647	0.3105	0.3602	0.3989	0.4267	0.4437	0.4548	0.4665	0.4656	0.4662	0.4674	0.4717	0.4747	0.4803	0.4801	0.4824	0.4865	0.4856	0.4889	0.488	0.4886	0.4907	0.4925	0.4932	0.4943	0.4948	0.4986	0.4963	0.4982	0.4991	0.4985	0.5001	0.5016	0.5009	0.5034	0.5007	0.5018	0.5007	0.5027
E. coli (.04%)	0.1313	0.1321	0.1344	0.1374	0.144	0.1527	0.1658	0.1866	0.212	0.2412	0.2838	0.3293	0.3793	0.405	0.4263	0.4411	0.4488	0.4503	0.4489	0.4484	0.4493	0.4511	0.4539	0.459	0.4573	0.4584	0.4617	0.4598	0.4613	0.4596	0.4606	0.4611	0.4633	0.4629	0.4642	0.4626	0.4661	0.4652	0.4668	0.4659	0.4641	0.4648	0.4649	0.465	0.466	0.4641	0.4652	0.4635	0.4662
E. coli (.04%)	0.131	0.13	0.1316	0.1341	0.1395	0.147	0.1583	0.1752	0.198	0.2265	0.26	0.3045	0.3521	0.3894	0.4095	0.4289	0.4421	0.4501	0.4534	0.4498	0.4514	0.4561	0.4597	0.4629	0.4658	0.4671	0.4676	0.4683	0.4687	0.4681	0.4699	0.469	0.4696	0.4713	0.4715	0.4709	0.4744	0.4728	0.4734	0.4734	0.4728	0.4735	0.4745	0.475	0.4746	0.473	0.4736	0.4738	0.4729
E. coli (.04%)	0.1311	0.1318	0.1337	0.1372	0.1429	0.1515	0.1651	0.185	0.2095	0.2391	0.2798	0.3271	0.3794	0.4143	0.4388	0.4523	0.4597	0.4658	0.4676	0.4705	0.4731	0.4772	0.4831	0.4885	0.4896	0.4923	0.4952	0.4948	0.4985	0.5005	0.5022	0.5043	0.506	0.5066	0.5074	0.5094	0.5107	0.5108	0.512	0.5128	0.5136	0.5146	0.5161	0.517	0.5199	0.5173	0.5176	0.5174	0.517
E. coli (.04%)	0.1299	0.1308	0.1327	0.1364	0.1415	0.1502	0.1632	0.1833	0.2079	0.2374	0.2756	0.3214	0.3724	0.4022	0.4154	0.4351	0.4443	0.4493	0.4482	0.4471	0.4481	0.4502	0.4528	0.4556	0.4564	0.4578	0.4584	0.4558	0.4579	0.4582	0.4577	0.4586	0.4592	0.4585	0.4577	0.46	0.4592	0.4589	0.4591	0.4595	0.4585	0.4584	0.4583	0.4579	0.4585	0.456	0.4565	0.4573	0.4562
E. coli (.04%)	0.1491	0.1502	0.1531	0.1566	0.1604	0.1705	0.1836	0.2038	0.2252	0.2574	0.2958	0.3425	0.3903	0.4164	0.438	0.4553	0.4712	0.4721	0.4743	0.4707	0.4771	0.4786	0.481	0.4844	0.4862	0.4856	0.4879	0.4886	0.4848	0.4883	0.4885	0.4836	0.4893	0.4919	0.4907	0.4915	0.4913	0.4884	0.4903	0.4918	0.4913	0.4893	0.4906	0.4913	0.4913	0.4879	0.4906	0.49	0.4886
E. coli (.04%)	0.1416	0.1434	0.1452	0.1489	0.1528	0.1627	0.1741	0.1927	0.2176	0.2428	0.2792	0.3289	0.3804	0.4231	0.4567	0.4677	0.4868	0.497	0.5002	0.5004	0.5108	0.5165	0.5223	0.5261	0.5319	0.5347	0.5388	0.542	0.5435	0.5431	0.5458	0.5439	0.5477	0.5498	0.5487	0.5499	0.5508	0.5467	0.5499	0.5489	0.5504	0.5489	0.55	0.5505	0.5498	0.5463	0.5483	0.5448	0.5463
MH broth	0.1444	0.1445	0.1444	0.1444	0.1443	0.1442	0.1442	0.1443	0.1442	0.1441	0.144	0.1441	0.144	0.144	0.1441	0.1441	0.1441	0.1441	0.1442	0.1442	0.1442	0.1443	0.1442	0.1443	0.1443	0.1443	0.1443	0.1445	0.1444	0.1444	0.1444	0.1444	0.1444	0.1445	0.1445	0.1444	0.1444	0.1445	0.1445	0.1445	0.1445	0.1445	0.1445	0.1446	0.1445	0.1447	0.1446	0.1446	0.1446
MH broth	0.1457	0.1447	0.1448	0.1447	0.1443	0.1443	0.1443	0.1441	0.144	0.1441	0.1441	0.1441	0.1441	0.1441	0.1441	0.1441	0.1442	0.1441	0.1441	0.1441	0.1444	0.1442	0.1441	0.1442	0.1442	0.1442	0.1442	0.1442	0.1442	0.1443	0.1442	0.1443	0.1442	0.1442	0.1443	0.1443	0.1442	0.1442	0.1442	0.1442	0.1442	0.1443	0.1442	0.1443	0.1442	0.1443	0.1442	0.1443	0.1443
MH broth	0.136	0.1359	0.1358	0.1357	0.1357	0.1358	0.1359	0.1358	0.1356	0.1358	0.1358	0.1359	0.136	0.1361	0.1361	0.1361	0.1362	0.1362	0.1362	0.1364	0.1364	0.1365	0.1364	0.1366	0.1364	0.1365	0.1365	0.1365	0.1365	0.1366	0.1366	0.1366	0.1366	0.1366	0.1366	0.1367	0.1367	0.1367	0.1366	0.1366	0.1366	0.1366	0.1366	0.1366	0.1366	0.1367	0.1367	0.1367	0.1368
MH broth	0.1355	0.1352	0.1349	0.1346	0.1346	0.1345	0.1346	0.1344	0.1344	0.1343	0.1343	0.1343	0.1342	0.1343	0.1342	0.1342	0.1342	0.1342	0.1342	0.1341	0.1342	0.1342	0.1342	0.1342	0.1341	0.1342	0.1342	0.1342	0.1342	0.1343	0.1343	0.1343	0.1343	0.1343	0.1343	0.1344	0.1343	0.1343	0.1344	0.1344	0.1344	0.1344	0.1344	0.1344	0.1344	0.1344	0.1344	0.1343	0.1344
MH broth	0.1316	0.1319	0.1317	0.1317	0.1316	0.1313	0.131	0.1316	0.1316	0.1317	0.1317	0.1318	0.1319	0.132	0.1319	0.132	0.1321	0.1321	0.1322	0.1322	0.1322	0.1323	0.1323	0.1324	0.1323	0.1323	0.1326	0.1325	0.1324	0.1325	0.1325	0.1325	0.1325	0.1325	0.1325	0.1325	0.1326	0.1326	0.1327	0.1326	0.1326	0.1327	0.1327	0.1326	0.1327	0.1327	0.1327	0.1327	0.1327
MH broth	0.1321	0.1317	0.1316	0.1314	0.1313	0.1314	0.1314	0.1314	0.1313	0.1313	0.1313	0.1314	0.1314	0.1314	0.1314	0.1315	0.1315	0.1315	0.1315	0.1315	0.1315	0.1316	0.1316	0.1317	0.1316	0.1316	0.1316	0.1315	0.1316	0.1316	0.1317	0.1316	0.1316	0.1316	0.1317	0.1317	0.1317	0.1317	0.1317	0.1318	0.1317	0.1317	0.1317	0.1318	0.1318	0.1318	0.1318	0.1319	0.1318
MH broth	0.1285	0.1285	0.1283	0.1282	0.1282	0.1281	0.1281	0.128	0.128	0.1279	0.128	0.1281	0.1281	0.1281	0.1282	0.1281	0.1283	0.1282	0.1283	0.1284	0.1283	0.1284	0.1283	0.1285	0.1284	0.1285	0.1286	0.1285	0.1285	0.1287	0.1286	0.1286	0.1286	0.1286	0.1287	0.1286	0.1286	0.1287	0.1287	0.1287	0.1287	0.1287	0.1288	0.1288	0.1287	0.1288	0.1287	0.1288	0.1288
MH broth	0.1291	0.1289	0.1287	0.1284	0.1283	0.1282	0.1283	0.1285	0.1286	0.1278	0.1278	0.1278	0.1278	0.1278	0.1279	0.1277	0.1278	0.1277	0.1277	0.1278	0.1277	0.1278	0.1278	0.1279	0.1278	0.1277	0.1277	0.1277	0.1278	0.1278	0.1278	0.1278	0.1278	0.1278	0.1278	0.1278	0.1278	0.1278	0.1278	0.1278	0.1279	0.1278	0.1278	0.1278	0.1278	0.1278	0.1279	0.1278	0.1279
MH broth	0.126	0.1261	0.1261	0.1261	0.1261	0.1263	0.1265	0.1266	0.1265	0.1266	0.1267	0.1268	0.1268	0.1268	0.127	0.1269	0.1271	0.1271	0.1271	0.1273	0.1272	0.1273	0.1273	0.1274	0.1273	0.1273	0.1274	0.1274	0.1274	0.1274	0.1274	0.1273	0.1274	0.1274	0.1275	0.1274	0.1275	0.1275	0.1274	0.1275	0.1275	0.1275	0.1276	0.1275	0.1275	0.1275	0.1276	0.1275	0.1276
MH broth	0.1282	0.128	0.1278	0.1276	0.1275	0.1274	0.1273	0.1276	0.1274	0.1272	0.1272	0.1271	0.1271	0.1271	0.127	0.127	0.1271	0.127	0.1271	0.1271	0.127	0.1271	0.1271	0.1271	0.1271	0.127	0.1271	0.1271	0.127	0.1271	0.1272	0.1271	0.1271	0.1272	0.1271	0.127	0.127	0.1271	0.127	0.1271	0.1271	0.1271	0.127	0.127	0.1273	0.1272	0.1272	0.1271	0.1271
MH broth	0.1256	0.1256	0.1255	0.1254	0.1255	0.1256	0.1258	0.1259	0.1259	0.1259	0.1259	0.1263	0.1265	0.1262	0.1262	0.1261	0.1264	0.1263	0.1263	0.1264	0.1264	0.1266	0.1265	0.1266	0.1266	0.1264	0.1267	0.1266	0.1267	0.1267	0.1268	0.1267	0.1268	0.1267	0.1268	0.1269	0.1268	0.1268	0.1267	0.1269	0.1268	0.1269	0.1267	0.1269	0.1268	0.1268	0.1268	0.1268	0.1269
MH broth	0.1287	0.1285	0.1286	0.1285	0.1284	0.1283	0.1281	0.1285	0.1278	0.1278	0.1276	0.1276	0.1278	0.1277	0.1275	0.1275	0.1275	0.1275	0.1275	0.1275	0.1275	0.1274	0.1274	0.1274	0.1274	0.1274	0.1273	0.1274	0.1273	0.1276	0.1274	0.1273	0.1274	0.1276	0.1274	0.1274	0.1273	0.1275	0.1274	0.1274	0.1274	0.1276	0.1274	0.1275	0.1275	0.1275	0.1275	0.1275	0.1273
MH broth	0.1271	0.127	0.1269	0.1288	0.1266	0.1265	0.1264	0.1263	0.1262	0.1263	0.1263	0.1263	0.1262	0.1264	0.1264	0.1264	0.1264	0.1263	0.1264	0.1264	0.1263	0.1264	0.1264	0.1265	0.1265	0.1265	0.1266	0.1265	0.1265	0.1266	0.1266	0.1266	0.1266	0.1266	0.1267	0.1266	0.1266	0.1267	0.1266	0.1266	0.1266	0.1266	0.1267	0.1267	0.1267	0.1267	0.1267	0.1267	0.1267
MH broth	0.1272	0.1271	0.1268	0.1269	0.1267	0.1267	0.1265	0.1266	0.1268	0.1265	0.1264	0.1265	0.1266	0.1264	0.1263	0.1264	0.1264	0.1265	0.1264	0.1264	0.1264	0.1264	0.1265	0.1263	0.1265	0.1265	0.1263	0.1263	0.1264	0.1265	0.1266	0.1265	0.1264	0.1266	0.1264	0.1265	0.1265	0.1264	0.1265	0.1265	0.1266	0.1267	0.1264	0.1269	0.1268	0.1267	0.1266	0.1266	0.1268
MH broth	0.1328	0.1318	0.1318	0.1319	0.1314	0.1318	0.1346	0.1319	0.1321	0.1319	0.1312	0.1336	0.1314	0.1323	0.1337	0.1355	0.1334	0.1344	0.1347	0.1363	0.1318	0.1325	0.1367	0.1356	0.1332	0.1372	0.1356	0.1341	0.1371	0.133	0.1326	0.1337	0.1351	0.1341	0.1363	0.1364	0.1358	0.1347	0.1375	0.1345	0.1356	0.1334	0.1361	0.1377	0.1352	0.1329	0.134	0.1333	0.136
MH broth	0.1332	0.1325	0.1319	0.1317	0.1315	0.1315	0.1315	0.1316	0.1314	0.131	0.1308	0.1309	0.1309	0.1309	0.1308	0.1308	0.1309	0.1308	0.1307	0.1308	0.1308	0.1308	0.1307	0.1307	0.1308	0.1308	0.1308	0.1307	0.1307	0.1309	0.1309	0.1308	0.131	0.1309	0.1308	0.1308	0.1308	0.1307	0.1307	0.1308	0.1309	0.1308	0.131	0.1309	0.1309	0.1309	0.131	0.1309	0.131
[truncated: 1 more columns]

## Sheet: S. aureus (Plate B)
Time [s]	0	977.3	1954.6	2931.9	3909.2	4886.5	5863.7	6841.2	7818.5	8795.7	9773.1	10750.5	11727.7	12705.3	13682.7	14659.9	15637.2	16614.6	17592	18569.2	19546.5	20523.8	21501	22478.3	23455.5	24432.8	25410.1	26387.3	27364.8	28342.3	29319.5	30297
MH broth	0.1532	0.153	0.1519	0.1515	0.1528	0.1512	0.1514	0.1513	0.1515	0.1516	0.1515	0.1512	0.1512	0.1513	0.1513	0.1512	0.1512	0.1514	0.1512	0.1511	0.151	0.151	0.151	0.151	0.1509	0.1509	0.151	0.151	0.151	0.151	0.151	0.151
MH broth	0.1376	0.1376	0.1377	0.1375	0.1375	0.1377	0.1377	0.1378	0.1378	0.1379	0.138	0.1379	0.138	0.1381	0.1381	0.1381	0.138	0.1381	0.1381	0.1381	0.138	0.138	0.1381	0.138	0.1381	0.138	0.1381	0.138	0.138	0.1381	0.1381	0.138
MH broth	0.1388	0.139	0.1392	0.139	0.1391	0.1393	0.139	0.139	0.1391	0.1391	0.1391	0.139	0.1392	0.1393	0.1391	0.1393	0.1394	0.1394	0.1395	0.1395	0.1396	0.1395	0.1395	0.1397	0.1398	0.1396	0.1396	0.1395	0.1394	0.1396	0.1396	0.1395
MH broth	0.1326	0.1324	0.1325	0.1326	0.1325	0.1324	0.1323	0.1324	0.1325	0.1327	0.1329	0.1327	0.1328	0.1327	0.1328	0.1328	0.1329	0.133	0.1328	0.1327	0.1328	0.1328	0.1327	0.1328	0.1327	0.1327	0.1327	0.1328	0.1327	0.1327	0.1328	0.1328
MH broth	0.1305	0.1305	0.1307	0.1307	0.1307	0.1308	0.1307	0.1308	0.1308	0.1308	0.1309	0.1309	0.1309	0.131	0.1311	0.1311	0.1312	0.1312	0.1311	0.1311	0.1315	0.1314	0.1313	0.1313	0.1314	0.1314	0.1314	0.1313	0.1313	0.1314	0.1314	0.1314
MH broth	0.1335	0.1329	0.1328	0.1326	0.1326	0.1328	0.1327	0.133	0.1329	0.1328	0.1328	0.1328	0.1328	0.1329	0.133	0.133	0.133	0.133	0.133	0.133	0.133	0.133	0.1329	0.1329	0.1331	0.133	0.1329	0.133	0.1329	0.133	0.1329	0.1329
MH broth	0.127	0.1269	0.1272	0.1271	0.127	0.1271	0.1271	0.1271	0.1272	0.1272	0.1273	0.1273	0.1274	0.1274	0.1275	0.1276	0.1276	0.1275	0.1275	0.1275	0.1274	0.1274	0.1273	0.1273	0.1273	0.1273	0.1274	0.1273	0.1273	0.1273	0.1273	0.1273
MH broth	0.126	0.126	0.1259	0.126	0.1262	0.1263	0.1264	0.1264	0.1263	0.1263	0.1263	0.1264	0.1264	0.1265	0.1265	0.1265	0.1265	0.1266	0.1266	0.1265	0.1265	0.1264	0.1264	0.1264	0.1264	0.1264	0.1265	0.1265	0.1264	0.1264	0.1265	0.1264
MH broth	0.1253	0.1252	0.1254	0.1255	0.1254	0.1256	0.1254	0.1254	0.1256	0.1256	0.1257	0.1258	0.126	0.1259	0.126	0.1262	0.126	0.126	0.1259	0.1258	0.1272	0.1257	0.1262	0.1258	0.1259	0.1261	0.1256	0.1258	0.1259	0.1257	0.1259	0.1257
MH broth	0.1219	0.122	0.1221	0.1222	0.1222	0.1225	0.1226	0.1227	0.1227	0.1228	0.1228	0.1228	0.1232	0.123	0.1238	0.1232	0.123	0.1232	0.1236	0.1231	0.1231	0.1232	0.1232	0.1232	0.1233	0.1233	0.1232	0.124	0.1235	0.1233	0.1234	0.1233
MH broth	0.126	0.126	0.126	0.126	0.1262	0.1261	0.1261	0.1262	0.1263	0.1263	0.1264	0.1265	0.1264	0.1265	0.1266	0.1266	0.1266	0.1268	0.1267	0.1266	0.1267	0.1267	0.1268	0.1266	0.1266	0.1266	0.1267	0.1266	0.1266	0.1266	0.1266	0.1266
MH broth	0.1252	0.1254	0.1252	0.1252	0.1252	0.1252	0.1255	0.1253	0.1252	0.1252	0.1254	0.1251	0.1252	0.1253	0.1252	0.1252	0.1253	0.1253	0.1253	0.1252	0.1253	0.1254	0.1254	0.1253	0.1253	0.1254	0.1254	0.1254	0.1255	0.1255	0.1255	0.1254
MH broth	0.1285	0.1286	0.1286	0.1287	0.1287	0.1289	0.1287	0.1284	0.1283	0.1283	0.1282	0.1283	0.128	0.1285	0.1284	0.1283	0.1285	0.1284	0.1283	0.1283	0.1288	0.1283	0.1286	0.1285	0.1286	0.1288	0.1283	0.128	0.1286	0.1284	0.129	0.1283
MH broth	0.1301	0.1299	0.1305	0.1306	0.1313	0.1328	0.1338	0.1338	0.1336	0.1321	0.1334	0.1326	0.1319	0.1322	0.1337	0.1326	0.1325	0.1323	0.132	0.1342	0.1327	0.1349	0.134	0.1335	0.1344	0.1324	0.1336	0.1343	0.1338	0.134	0.133	0.1337
MH broth	0.1321	0.1321	0.1323	0.1322	0.1321	0.1317	0.1316	0.1316	0.1317	0.1317	0.1317	0.1317	0.1317	0.1318	0.1318	0.1319	0.1319	0.1319	0.132	0.1318	0.1318	0.1319	0.1318	0.1319	0.1319	0.1318	0.1319	0.1319	0.132	0.1319	0.1319	0.1319
S. aureus (0%)	0.1489	0.1507	0.153	0.158	0.1677	0.1828	0.2023	0.2283	0.2537	0.2932	0.3351	0.3809	0.4204	0.4527	0.4914	0.5214	0.5502	0.5803	0.6105	0.6316	0.6514	0.6729	0.6892	0.7034	0.722	0.7346	0.7478	0.7599	0.7689	0.7786	0.7851	0.7996
S. aureus (0%)	0.1448	0.1462	0.1485	0.1527	0.1612	0.1735	0.19	0.2155	0.2399	0.2696	0.3111	0.3542	0.3942	0.4252	0.4578	0.4864	0.5151	0.5401	0.5689	0.5911	0.6092	0.6278	0.6465	0.6615	0.6781	0.6923	0.7051	0.7136	0.727	0.7379	0.7432	0.7506
S. aureus (0%)	0.1443	0.146	0.1479	0.1523	0.1602	0.1727	0.1891	0.2137	0.2358	0.2694	0.3032	0.3424	0.3753	0.4034	0.4231	0.4467	0.4658	0.4858	0.5047	0.5233	0.5411	0.5636	0.5778	0.5877	0.6084	0.6213	0.632	0.6416	0.6478	0.6608	0.6644	0.6765
S. aureus (0%)	0.1457	0.1469	0.1486	0.1532	0.1624	0.1758	0.1941	0.2193	0.2439	0.2809	0.319	0.3614	0.3964	0.4266	0.4521	0.4757	0.4982	0.5169	0.5381	0.5587	0.5771	0.596	0.6103	0.6258	0.6392	0.6492	0.6588	0.6689	0.6777	0.6863	0.6916	0.6969
S. aureus (0%)	0.1412	0.1443	0.1453	0.1496	0.1583	0.1707	0.1875	0.2119	0.2324	0.2673	0.3042	0.3467	0.3883	0.4249	0.4609	0.4933	0.5234	0.5489	0.5713	0.5934	0.61	0.6249	0.641	0.6568	0.6712	0.6849	0.6952	0.7064	0.7151	0.7246	0.7315	0.7395
S. aureus (0%)	0.1458	0.1502	0.1539	0.1575	0.1657	0.1783	0.1946	0.2171	0.2363	0.2691	0.3088	0.3469	0.3855	0.421	0.4512	0.4762	0.5021	0.5254	0.5459	0.5645	0.5803	0.5992	0.609	0.6244	0.6355	0.6477	0.6571	0.6726	0.6783	0.6839	0.6961	0.7046
S. aureus (.42%)	0.153	0.1547	0.1563	0.1613	0.1699	0.1826	0.1981	0.2218	0.2492	0.285	0.3257	0.3674	0.4043	0.4357	0.4637	0.4875	0.5094	0.5298	0.5508	0.5705	0.5829	0.6029	0.6152	0.6323	0.6433	0.6552	0.6677	0.6779	0.687	0.694	0.7022	0.709
S. aureus (.42%)	0.1501	0.1519	0.1536	0.1584	0.1684	0.1833	0.2002	0.2282	0.2576	0.2947	0.3374	0.3754	0.4101	0.4409	0.4669	0.4887	0.5101	0.5273	0.5446	0.559	0.5694	0.5849	0.595	0.6076	0.6167	0.6256	0.6343	0.6406	0.6549	0.6609	0.6664	0.6757
S. aureus (.42%)	0.1454	0.1476	0.1494	0.154	0.1638	0.1801	0.198	0.2292	0.2585	0.2975	0.3439	0.3905	0.427	0.4584	0.4853	0.508	0.5294	0.5475	0.5669	0.5848	0.5961	0.6132	0.6205	0.6336	0.6455	0.6562	0.6691	0.6772	0.6896	0.6953	0.7046	0.7167
S. aureus (.42%)	0.145	0.1462	0.1471	0.151	0.1581	0.1693	0.1829	0.2044	0.2305	0.2641	0.3052	0.3506	0.391	0.4244	0.4529	0.4775	0.4997	0.5182	0.5402	0.5555	0.5693	0.5872	0.5971	0.612	0.6193	0.6277	0.6387	0.6456	0.658	0.6644	0.6713	0.6767
S. aureus (.42%)	0.1455	0.1473	0.1494	0.1557	0.1615	0.1764	0.1902	0.21	0.2348	0.2668	0.3031	0.3497	0.3941	0.4324	0.4676	0.4946	0.5202	0.541	0.562	0.5814	0.5962	0.6121	0.6272	0.6419	0.6529	0.6663	0.6792	0.6904	0.7039	0.7164	0.7235	0.7356
S. aureus (.42%)	0.1358	0.1372	0.1382	0.1409	0.1456	0.153	0.1628	0.1793	0.1978	0.2232	0.2511	0.2958	0.338	0.3757	0.4107	0.4387	0.4644	0.4877	0.5095	0.5294	0.5456	0.5641	0.5761	0.594	0.602	0.6153	0.6287	0.6378	0.6494	0.6612	0.6684	0.6751
S. aureus (.42%)	0.152	0.158	0.1606	0.1646	0.1695	0.1793	0.1918	0.2087	0.2313	0.2605	0.298	0.3389	0.3767	0.4143	0.4472	0.4759	0.5013	0.525	0.5459	0.5632	0.5787	0.5968	0.6087	0.6244	0.6343	0.6453	0.6593	0.6651	0.6741	0.6858	0.6904	0.6971
S. aureus (.008%)	0.1664	0.166	0.1666	0.1706	0.1771	0.1878	0.2016	0.2212	0.2471	0.277	0.3118	0.356	0.3964	0.4325	0.467	0.4984	0.5269	0.5525	0.5763	0.5989	0.6187	0.6368	0.6548	0.6708	0.6857	0.6993	0.7125	0.7248	0.7369	0.748	0.7583	0.7706
S. aureus (.008%)	0.1589	0.1592	0.1593	0.1628	0.1688	0.1775	0.1888	0.2045	0.2251	0.2523	0.283	0.3232	0.3668	0.4066	0.4433	0.4766	0.5078	0.5354	0.5591	0.5816	0.6006	0.6182	0.6346	0.6524	0.6688	0.6819	0.6966	0.712	0.7263	0.7414	0.7541	0.77
S. aureus (.008%)	0.155	0.1543	0.1545	0.1573	0.1623	0.17	0.1799	0.1946	0.2141	0.2401	0.2684	0.3073	0.3496	0.3882	0.4224	0.4553	0.4871	0.5156	0.5409	0.564	0.5839	0.6021	0.62	0.6369	0.6541	0.6684	0.6834	0.695	0.7083	0.7223	0.7337	0.747
S. aureus (.008%)	0.1483	0.1485	0.1488	0.152	0.1564	0.1649	0.1747	0.1905	0.213	0.2398	0.2732	0.3187	0.3635	0.4043	0.44	0.4716	0.5012	0.5277	0.5535	0.5775	0.597	0.6183	0.6369	0.6527	0.6686	0.689	0.7006	0.7138	0.7272	0.741	0.7468	0.7615
S. aureus (.008%)	0.1503	0.1497	0.1499	0.1532	0.1585	0.1674	0.1792	0.1965	0.2198	0.2477	0.2803	0.3234	0.3646	0.4037	0.4364	0.467	0.4957	0.5212	0.5471	0.5709	0.5901	0.6097	0.6274	0.6447	0.6597	0.675	0.688	0.6999	0.7122	0.728	0.7368	0.744
S. aureus (.008%)	0.1408	0.1418	0.1416	0.1437	0.1474	0.1532	0.161	0.1724	0.1884	0.2087	0.235	0.2665	0.3064	0.347	0.3864	0.4206	0.4535	0.4827	0.5102	0.5323	0.5557	0.5739	0.5938	0.6094	0.6248	0.641	0.6524	0.6633	0.6762	0.6882	0.6965	0.7049
S. aureus (.008%)	0.1453	0.1438	0.1438	0.1461	0.15	0.1563	0.1647	0.1769	0.195	0.2225	0.2539	0.2883	0.3319	0.3729	0.4129	0.4498	0.4856	0.5176	0.5435	0.5663	0.5875	0.6044	0.6227	0.6387	0.657	0.6685	0.6766	0.6868	0.6915	0.6934	0.6979	0.7098
S. aureus (.008%)	0.1467	0.1441	0.1443	0.1474	0.1522	0.1608	0.1712	0.1867	0.2066	0.231	0.2592	0.3024	0.3426	0.3823	0.4156	0.455	0.4906	0.5272	0.5498	0.5848	0.607	0.6257	0.6434	0.657	0.6726	0.6805	0.6896	0.7062	0.7225	0.737	0.7476	0.7644
S. aureus (.10%)	0.1627	0.1643	0.1662	0.1712	0.1804	0.1931	0.2096	0.2322	0.2581	0.2851	0.3197	0.3576	0.3898	0.4201	0.4486	0.4781	0.5033	0.527	0.5487	0.5694	0.5884	0.6046	0.6213	0.6366	0.6508	0.6636	0.6767	0.687	0.6995	0.7111	0.7204	0.7324
S. aureus (.10%)	0.1526	0.1541	0.1559	0.1609	0.1703	0.1851	0.2044	0.2333	0.2603	0.2984	0.3368	0.3716	0.403	0.4307	0.4603	0.4857	0.5095	0.5327	0.5557	0.5751	0.5937	0.6146	0.6303	0.6469	0.6614	0.6744	0.686	0.6971	0.7068	0.7139	0.7222	0.7299
S. aureus (.10%)	0.1523	0.1536	0.1556	0.1604	0.1706	0.1859	0.204	0.2313	0.2584	0.2939	0.3352	0.3739	0.4056	0.4311	0.4551	0.4764	0.4966	0.5124	0.5317	0.5455	0.5592	0.5745	0.588	0.6012	0.6131	0.6242	0.6346	0.6381	0.6528	0.6581	0.6645	0.6704
S. aureus (.10%)	0.1495	0.1512	0.153	0.1579	0.1675	0.1822	0.2005	0.2299	0.2572	0.2931	0.3354	0.3739	0.4077	0.4337	0.4569	0.4787	0.4971	0.5163	0.5327	0.5482	0.5627	0.5778	0.5884	0.6018	0.6153	0.6268	0.6357	0.6438	0.6509	0.6615	0.6654	0.6755
S. aureus (.10%)	0.142	0.1438	0.1456	0.1503	0.1581	0.1715	0.1887	0.2161	0.2456	0.2877	0.3315	0.3744	0.4064	0.4298	0.4513	0.4714	0.4894	0.505	0.5227	0.5373	0.5519	0.5665	0.5766	0.5893	0.5986	0.6075	0.6151	0.6213	0.6308	0.6389	0.6429	0.6459
S. aureus (.10%)	0.1451	0.1469	0.1488	0.1532	0.1623	0.1736	0.1883	0.2111	0.2338	0.2622	0.3042	0.3472	0.3899	0.4246	0.455	0.4812	0.5043	0.5248	0.5458	0.565	0.5826	0.6002	0.6159	0.631	0.644	0.656	0.6682	0.6781	0.6892	0.6996	0.7085	0.7141
S. aureus (.10%)	0.1428	0.1447	0.1462	0.1505	0.1585	0.1709	0.1863	0.209	0.2327	0.2663	0.3065	0.3497	0.3914	0.4256	0.456	0.4831	0.5065	0.5272	0.5478	0.5656	0.5828	0.6005	0.614	0.6298	0.6392	0.6514	0.6628	0.6735	0.6837	0.6932	0.7016	0.706
S. aureus (.10%)	0.148	0.1502	0.1531	0.1593	0.1675	0.1787	0.1938	0.2168	0.2394	0.2748	0.315	0.3512	0.3859	0.4156	0.4403	0.4631	0.4858	0.5068	0.5233	0.5417	0.5596	0.5762	0.5924	0.6087	0.6208	0.6341	0.6452	0.6556	0.6646	0.6765	0.6836	0.6926
S. aureus (.21%)	0.1618	0.1641	0.1666	0.1732	0.1869	0.2037	0.2251	0.2545	0.2851	0.3273	0.3675	0.4071	0.4393	0.4679	0.4964	0.5224	0.5468	0.5679	0.5894	0.6064	0.6225	0.636	0.6506	0.6629	0.6753	0.6857	0.695	0.704	0.7134	0.7202	0.7293	0.736
S. aureus (.21%)	0.1422	0.1437	0.1453	0.1496	0.1566	0.1675	0.1831	0.2056	0.2291	0.261	0.2984	0.3328	0.364	0.3928	0.4221	0.446	0.4681	0.4908	0.5114	0.5314	0.5503	0.5729	0.5888	0.6073	0.6229	0.6372	0.6508	0.6626	0.6741	0.6827	0.6916	0.7018
S. aureus (.21%)	0.1433	0.1452	0.1469	0.1509	0.1591	0.1712	0.1864	0.2088	0.2325	0.2639	0.3026	0.3388	0.3734	0.404	0.4345	0.4605	0.4861	0.5062	0.5311	0.5502	0.5688	0.5889	0.6066	0.6228	0.6363	0.651	0.661	0.6688	0.6823	0.6892	0.6971	0.7036
S. aureus (.21%)	0.1444	0.1462	0.1481	0.1531	0.1628	0.1769	0.1944	0.2231	0.2543	0.2956	0.3454	0.3918	0.4288	0.4565	0.484	0.5054	0.5248	0.5434	0.5604	0.5761	0.5891	0.6082	0.6167	0.6331	0.6412	0.6539	0.6649	0.6736	0.6834	0.6943	0.6977	0.7114
S. aureus (.21%)	0.1425	0.1443	0.1459	0.1507	0.1595	0.1735	0.1886	0.2132	0.2373	0.2728	0.3161	0.3589	0.3938	0.4232	0.4512	0.476	0.4991	0.5187	0.5426	0.5601	0.5758	0.5931	0.6039	0.6189	0.6291	0.637	0.6459	0.6546	0.6667	0.6741	0.6807	0.6855
S. aureus (.21%)	0.1432	0.1446	0.1464	0.1509	0.1598	0.1742	0.1931	0.2213	0.2498	0.288	0.3329	0.38	0.4214	0.4541	0.4841	0.5103	0.535	0.5568	0.5785	0.599	0.614	0.6312	0.646	0.6623	0.6727	0.687	0.6988	0.7111	0.7259	0.7373	0.7496	0.7568
S. aureus (.21%)	0.1397	0.1412	0.1425	0.1465	0.1535	0.1647	0.1793	0.2005	0.2235	0.2532	0.2953	0.3412	0.3802	0.4149	0.4466	0.4735	0.498	0.5199	0.5443	0.5632	0.5798	0.5966	0.6098	0.6247	0.6358	0.648	0.659	0.6691	0.6789	0.6901	0.6985	0.7031

## Sheet: P. aeruginosa (Plate B)
Time [s]	0	977.3	1954.6	2931.9	3909.2	4886.5	5863.7	6841.2	7818.5	8795.7	9773.1	10750.5	11727.7	12705.3	13682.7	14659.9	15637.2	16614.6	17592	18569.2	19546.5	20523.8	21501	22478.3	23455.5	24432.8	25410.1	26387.3	27364.8	28342.3	29319.5	30297
MH broth	0.1532	0.153	0.1519	0.1515	0.1528	0.1512	0.1514	0.1513	0.1515	0.1516	0.1515	0.1512	0.1512	0.1513	0.1513	0.1512	0.1512	0.1514	0.1512	0.1511	0.151	0.151	0.151	0.151	0.1509	0.1509	0.151	0.151	0.151	0.151	0.151	0.151
MH broth	0.1376	0.1376	0.1377	0.1375	0.1375	0.1377	0.1377	0.1378	0.1378	0.1379	0.138	0.1379	0.138	0.1381	0.1381	0.1381	0.138	0.1381	0.1381	0.1381	0.138	0.138	0.1381	0.138	0.1381	0.138	0.1381	0.138	0.138	0.1381	0.1381	0.138
MH broth	0.1388	0.139	0.1392	0.139	0.1391	0.1393	0.139	0.139	0.1391	0.1391	0.1391	0.139	0.1392	0.1393	0.1391	0.1393	0.1394	0.1394	0.1395	0.1395	0.1396	0.1395	0.1395	0.1397	0.1398	0.1396	0.1396	0.1395	0.1394	0.1396	0.1396	0.1395
MH broth	0.1326	0.1324	0.1325	0.1326	0.1325	0.1324	0.1323	0.1324	0.1325	0.1327	0.1329	0.1327	0.1328	0.1327	0.1328	0.1328	0.1329	0.133	0.1328	0.1327	0.1328	0.1328	0.1327	0.1328	0.1327	0.1327	0.1327	0.1328	0.1327	0.1327	0.1328	0.1328
MH broth	0.1305	0.1305	0.1307	0.1307	0.1307	0.1308	0.1307	0.1308	0.1308	0.1308	0.1309	0.1309	0.1309	0.131	0.1311	0.1311	0.1312	0.1312	0.1311	0.1311	0.1315	0.1314	0.1313	0.1313	0.1314	0.1314	0.1314	0.1313	0.1313	0.1314	0.1314	0.1314
MH broth	0.1335	0.1329	0.1328	0.1326	0.1326	0.1328	0.1327	0.133	0.1329	0.1328	0.1328	0.1328	0.1328	0.1329	0.133	0.133	0.133	0.133	0.133	0.133	0.133	0.133	0.1329	0.1329	0.1331	0.133	0.1329	0.133	0.1329	0.133	0.1329	0.1329
MH broth	0.127	0.1269	0.1272	0.1271	0.127	0.1271	0.1271	0.1271	0.1272	0.1272	0.1273	0.1273	0.1274	0.1274	0.1275	0.1276	0.1276	0.1275	0.1275	0.1275	0.1274	0.1274	0.1273	0.1273	0.1273	0.1273	0.1274	0.1273	0.1273	0.1273	0.1273	0.1273
MH broth	0.126	0.126	0.1259	0.126	0.1262	0.1263	0.1264	0.1264	0.1263	0.1263	0.1263	0.1264	0.1264	0.1265	0.1265	0.1265	0.1265	0.1266	0.1266	0.1265	0.1265	0.1264	0.1264	0.1264	0.1264	0.1264	0.1265	0.1265	0.1264	0.1264	0.1265	0.1264
MH broth	0.1253	0.1252	0.1254	0.1255	0.1254	0.1256	0.1254	0.1254	0.1256	0.1256	0.1257	0.1258	0.126	0.1259	0.126	0.1262	0.126	0.126	0.1259	0.1258	0.1272	0.1257	0.1262	0.1258	0.1259	0.1261	0.1256	0.1258	0.1259	0.1257	0.1259	0.1257
MH broth	0.1219	0.122	0.1221	0.1222	0.1222	0.1225	0.1226	0.1227	0.1227	0.1228	0.1228	0.1228	0.1232	0.123	0.1238	0.1232	0.123	0.1232	0.1236	0.1231	0.1231	0.1232	0.1232	0.1232	0.1233	0.1233	0.1232	0.124	0.1235	0.1233	0.1234	0.1233
MH broth	0.126	0.126	0.126	0.126	0.1262	0.1261	0.1261	0.1262	0.1263	0.1263	0.1264	0.1265	0.1264	0.1265	0.1266	0.1266	0.1266	0.1268	0.1267	0.1266	0.1267	0.1267	0.1268	0.1266	0.1266	0.1266	0.1267	0.1266	0.1266	0.1266	0.1266	0.1266
MH broth	0.1252	0.1254	0.1252	0.1252	0.1252	0.1252	0.1255	0.1253	0.1252	0.1252	0.1254	0.1251	0.1252	0.1253	0.1252	0.1252	0.1253	0.1253	0.1253	0.1252	0.1253	0.1254	0.1254	0.1253	0.1253	0.1254	0.1254	0.1254	0.1255	0.1255	0.1255	0.1254
MH broth	0.1285	0.1286	0.1286	0.1287	0.1287	0.1289	0.1287	0.1284	0.1283	0.1283	0.1282	0.1283	0.128	0.1285	0.1284	0.1283	0.1285	0.1284	0.1283	0.1283	0.1288	0.1283	0.1286	0.1285	0.1286	0.1288	0.1283	0.128	0.1286	0.1284	0.129	0.1283
MH broth	0.1301	0.1299	0.1305	0.1306	0.1313	0.1328	0.1338	0.1338	0.1336	0.1321	0.1334	0.1326	0.1319	0.1322	0.1337	0.1326	0.1325	0.1323	0.132	0.1342	0.1327	0.1349	0.134	0.1335	0.1344	0.1324	0.1336	0.1343	0.1338	0.134	0.133	0.1337
MH broth	0.1321	0.1321	0.1323	0.1322	0.1321	0.1317	0.1316	0.1316	0.1317	0.1317	0.1317	0.1317	0.1317	0.1318	0.1318	0.1319	0.1319	0.1319	0.132	0.1318	0.1318	0.1319	0.1318	0.1319	0.1319	0.1318	0.1319	0.1319	0.132	0.1319	0.1319	0.1319
P. aeruginosa (0%)	0.1614	0.1622	0.1642	0.1705	0.184	0.2069	0.247	0.2734	0.2954	0.3165	0.3345	0.3521	0.366	0.3854	0.4595	0.4747	0.4848	0.4917	0.4965	0.5019	0.5081	0.5131	0.5182	0.5234	0.5282	0.5333	0.54	0.5426	0.5495	0.5552	0.5582	0.5634
P. aeruginosa (0%)	0.1516	0.1526	0.1541	0.1606	0.1729	0.195	0.2353	0.2667	0.2868	0.3048	0.3234	0.3398	0.3555	0.3743	0.4362	0.4623	0.4709	0.4774	0.4812	0.4835	0.4834	0.487	0.4861	0.4896	0.4931	0.4966	0.5005	0.5063	0.5113	0.5177	0.5227	0.528
P. aeruginosa (0%)	0.1456	0.1473	0.1487	0.1539	0.1649	0.1847	0.2215	0.2556	0.2793	0.2984	0.3174	0.331	0.346	0.3639	0.391	0.4511	0.4631	0.4707	0.4741	0.4788	0.4813	0.4846	0.4863	0.4907	0.4939	0.4971	0.5024	0.5057	0.5096	0.5163	0.523	0.526
P. aeruginosa (0%)	0.1447	0.146	0.1474	0.1525	0.1619	0.1805	0.2149	0.2544	0.2812	0.2982	0.3134	0.329	0.3441	0.3568	0.3813	0.4455	0.4569	0.4638	0.4695	0.4729	0.4754	0.4787	0.4829	0.4871	0.4909	0.494	0.4995	0.5008	0.5062	0.5108	0.5162	0.5222
P. aeruginosa (0%)	0.1474	0.149	0.15	0.1558	0.167	0.1889	0.2274	0.2629	0.2862	0.304	0.3207	0.3322	0.3451	0.3629	0.3891	0.4529	0.4651	0.4715	0.4747	0.4768	0.4778	0.4796	0.4796	0.4829	0.4837	0.4841	0.488	0.4903	0.4942	0.4976	0.4998	0.5052
P. aeruginosa (0%)	0.1452	0.1487	0.1511	0.1562	0.1645	0.1834	0.2189	0.2582	0.2813	0.2974	0.3154	0.3314	0.344	0.3571	0.3782	0.4381	0.4506	0.4554	0.4609	0.4616	0.4628	0.4636	0.4642	0.4673	0.465	0.4657	0.4681	0.4686	0.4698	0.4705	0.4727	0.4747
P. aeruginosa (0%)	0.1502	0.1495	0.1504	0.1568	0.1653	0.1838	0.2165	0.2607	0.2887	0.3067	0.3242	0.3432	0.3582	0.3712	0.3891	0.4324	0.4665	0.4743	0.4782	0.4814	0.4823	0.4848	0.4834	0.4856	0.4848	0.4858	0.4865	0.4854	0.487	0.4896	0.4886	0.4905
P. aeruginosa (.42%)	0.1557	0.1579	0.1601	0.1653	0.1746	0.1929	0.2246	0.2683	0.2946	0.3126	0.333	0.3445	0.3598	0.3752	0.3977	0.4586	0.4836	0.4905	0.4952	0.4988	0.5023	0.5079	0.5115	0.5134	0.5195	0.524	0.5287	0.5353	0.5399	0.5474	0.5523	0.5557
P. aeruginosa (.42%)	0.1482	0.1506	0.1526	0.1576	0.1664	0.1825	0.2107	0.2547	0.2805	0.3015	0.3197	0.3323	0.3452	0.3593	0.3796	0.4339	0.4565	0.4615	0.4659	0.4692	0.4709	0.4729	0.4748	0.4776	0.4801	0.4829	0.4871	0.4896	0.4926	0.4964	0.4989	0.5027
P. aeruginosa (.42%)	0.1443	0.1466	0.1485	0.1537	0.1619	0.1781	0.2044	0.2524	0.2827	0.304	0.3248	0.3396	0.3505	0.3675	0.3853	0.4223	0.4722	0.4774	0.4839	0.4874	0.487	0.4878	0.4881	0.4913	0.49	0.4899	0.495	0.4945	0.4971	0.5003	0.5037	0.508
P. aeruginosa (.42%)	0.1444	0.1463	0.1478	0.1532	0.1619	0.1789	0.2081	0.2565	0.283	0.3026	0.321	0.3353	0.349	0.363	0.3853	0.4282	0.4652	0.4732	0.4762	0.478	0.4814	0.4835	0.4852	0.4898	0.4915	0.4942	0.4986	0.5022	0.5051	0.5089	0.5118	0.5157
P. aeruginosa (.42%)	0.1493	0.1541	0.1569	0.1632	0.171	0.1888	0.2204	0.2653	0.2955	0.3151	0.3323	0.3478	0.36	0.3737	0.3936	0.4318	0.4773	0.4873	0.4908	0.4906	0.4912	0.4899	0.491	0.4918	0.4913	0.4909	0.4929	0.4925	0.4917	0.4928	0.4928	0.4945
P. aeruginosa (.42%)	0.1517	0.1541	0.1564	0.1614	0.1699	0.1886	0.2203	0.2696	0.3022	0.3207	0.3388	0.3538	0.3657	0.3778	0.3964	0.431	0.4747	0.4835	0.4868	0.4904	0.4911	0.4929	0.4924	0.4936	0.4932	0.4949	0.4955	0.4952	0.4945	0.4972	0.4982	0.4997
P. aeruginosa (.008%)	0.1654	0.1667	0.1695	0.1772	0.1936	0.2204	0.2644	0.2943	0.3125	0.3302	0.3472	0.3624	0.3794	0.4055	0.4762	0.4872	0.4912	0.4948	0.4972	0.4992	0.502	0.5023	0.5038	0.5039	0.5057	0.5068	0.5068	0.507	0.5095	0.5102	0.5112	0.5121
P. aeruginosa (.008%)	0.1477	0.1502	0.1524	0.1585	0.1665	0.1834	0.2129	0.253	0.2799	0.3039	0.3242	0.3392	0.3527	0.3691	0.3947	0.4632	0.4732	0.4781	0.4833	0.4856	0.4862	0.4927	0.4937	0.4985	0.5023	0.506	0.5107	0.5148	0.5181	0.5213	0.524	0.5261
P. aeruginosa (.008%)	0.1443	0.1466	0.1489	0.1542	0.1627	0.1783	0.2039	0.2475	0.2774	0.3004	0.3198	0.3337	0.3475	0.3638	0.3846	0.4517	0.4646	0.4714	0.4753	0.4772	0.4804	0.4807	0.483	0.4841	0.4851	0.4858	0.4879	0.4905	0.4918	0.497	0.5007	0.5041
P. aeruginosa (.008%)	0.1479	0.1498	0.1521	0.1576	0.1659	0.1836	0.2167	0.2586	0.2853	0.3071	0.3265	0.3432	0.3566	0.3715	0.4017	0.4636	0.474	0.4766	0.4814	0.4837	0.4837	0.486	0.487	0.4887	0.4889	0.4879	0.4924	0.4925	0.4938	0.4966	0.5012	0.5036
P. aeruginosa (.008%)	0.1515	0.1536	0.1553	0.1625	0.1753	0.1999	0.2441	0.2794	0.3029	0.3211	0.3351	0.3496	0.3652	0.3849	0.4274	0.4646	0.4701	0.4742	0.4762	0.478	0.4786	0.4791	0.4803	0.4823	0.4827	0.484	0.4874	0.4885	0.4919	0.4941	0.4967	0.5
P. aeruginosa (.008%)	0.1483	0.1486	0.1498	0.1555	0.1633	0.1797	0.2081	0.2565	0.2881	0.3087	0.3301	0.3456	0.357	0.3707	0.3906	0.4338	0.4736	0.4797	0.4827	0.4832	0.4843	0.4851	0.4853	0.4847	0.4838	0.4837	0.4864	0.4877	0.4887	0.4897	0.4915	0.4946
P. aeruginosa (.008%)	0.1488	0.1497	0.152	0.1584	0.1686	0.191	0.2307	0.2712	0.3004	0.3199	0.3363	0.35	0.3644	0.3798	0.4023	0.4588	0.4687	0.4742	0.4735	0.4762	0.476	0.4769	0.4774	0.4781	0.4774	0.4786	0.48	0.4805	0.4816	0.4843	0.4845	0.4869
P. aeruginosa (.008%)	0.1555	0.1566	0.1595	0.1649	0.1749	0.1952	0.235	0.2804	0.3125	0.3346	0.3487	0.3598	0.3708	0.3857	0.4066	0.4417	0.4759	0.4808	0.4812	0.4834	0.4818	0.4836	0.4833	0.4835	0.4843	0.4842	0.4851	0.4849	0.4857	0.4873	0.4874	0.4874
P. aeruginosa (.10%)	0.1706	0.1742	0.1777	0.1854	0.1997	0.2239	0.2685	0.296	0.3174	0.3372	0.3522	0.3685	0.3815	0.3996	0.464	0.4921	0.4986	0.503	0.5079	0.5127	0.5191	0.5241	0.5295	0.5342	0.5383	0.5435	0.5475	0.5506	0.5556	0.5593	0.5633	0.5653
P. aeruginosa (.10%)	0.1612	0.1649	0.1682	0.1751	0.1887	0.2119	0.2541	0.2864	0.3099	0.3298	0.3476	0.3624	0.378	0.3936	0.4461	0.4818	0.4898	0.4945	0.4992	0.5008	0.5019	0.5067	0.5078	0.5122	0.5134	0.5155	0.5175	0.5217	0.5243	0.5252	0.528	0.5289
P. aeruginosa (.10%)	0.1527	0.1561	0.1593	0.1644	0.173	0.1887	0.2174	0.2617	0.2888	0.3109	0.33	0.3432	0.3588	0.374	0.389	0.4318	0.4761	0.4839	0.4889	0.492	0.4932	0.495	0.4982	0.4987	0.4998	0.5021	0.505	0.5075	0.51	0.5125	0.5172	0.5188
P. aeruginosa (.10%)	0.156	0.1595	0.1627	0.1697	0.1826	0.206	0.2482	0.2873	0.3099	0.3261	0.3451	0.3589	0.3745	0.3914	0.426	0.4774	0.4874	0.4898	0.4958	0.498	0.498	0.4979	0.4992	0.501	0.501	0.4997	0.5024	0.5003	0.5009	0.5026	0.5046	0.5058
P. aeruginosa (.10%)	0.1515	0.1549	0.1581	0.1641	0.1741	0.1947	0.2317	0.2761	0.3011	0.3171	0.3343	0.3492	0.3607	0.3756	0.3988	0.4554	0.4729	0.4782	0.4819	0.4833	0.4848	0.485	0.4866	0.4883	0.4891	0.4893	0.4925	0.494	0.4963	0.4977	0.4995	0.5025
P. aeruginosa (.10%)	0.1523	0.1567	0.1613	0.1684	0.1785	0.1992	0.2402	0.2813	0.3058	0.3252	0.3423	0.3573	0.3688	0.3828	0.4099	0.4619	0.4831	0.4881	0.4927	0.4936	0.4946	0.496	0.497	0.4977	0.4962	0.4962	0.4988	0.499	0.499	0.5005	0.5012	0.5007
P. aeruginosa (.10%)	0.1528	0.1557	0.1588	0.1646	0.1743	0.1953	0.2341	0.2784	0.3041	0.3217	0.3364	0.3519	0.3645	0.377	0.3964	0.4329	0.4685	0.4774	0.4797	0.4829	0.4831	0.486	0.4851	0.4864	0.4875	0.4888	0.4898	0.4899	0.4907	0.4934	0.4949	0.4961
P. aeruginosa (.10%)	0.157	0.1594	0.1622	0.166	0.1765	0.1929	0.2282	0.275	0.3045	0.3274	0.3444	0.3598	0.3701	0.3806	0.3957	0.431	0.4779	0.4858	0.4895	0.4918	0.4914	0.4917	0.4912	0.4913	0.4918	0.4912	0.4919	0.4918	0.4928	0.4941	0.4944	0.4948
P. aeruginosa (.21%)	0.1671	0.1703	0.1736	0.1801	0.1915	0.2121	0.2521	0.2879	0.3088	0.3263	0.3424	0.3576	0.3704	0.3871	0.4186	0.4817	0.4946	0.5013	0.5085	0.5136	0.5185	0.5244	0.5291	0.5329	0.5364	0.5419	0.546	0.5506	0.5568	0.5615	0.5654	0.5685
P. aeruginosa (.21%)	0.1584	0.1615	0.1649	0.1704	0.1802	0.1992	0.2327	0.2739	0.2991	0.3168	0.3351	0.3469	0.3605	0.3763	0.3973	0.4598	0.479	0.4843	0.4904	0.4924	0.4955	0.4999	0.5037	0.5074	0.511	0.5141	0.5166	0.5227	0.5264	0.5284	0.5319	0.5346
P. aeruginosa (.21%)	0.1526	0.1559	0.1593	0.1645	0.1727	0.1874	0.2137	0.259	0.2879	0.3096	0.3262	0.3408	0.3555	0.3669	0.3855	0.418	0.4734	0.4793	0.4869	0.4897	0.4917	0.4926	0.4956	0.4961	0.4986	0.5004	0.5047	0.507	0.5101	0.5137	0.5166	0.5196
P. aeruginosa (.21%)	0.1523	0.1553	0.1587	0.1643	0.1742	0.1917	0.2206	0.2682	0.2949	0.3141	0.3343	0.3466	0.3594	0.375	0.3928	0.4273	0.4771	0.4821	0.4889	0.4916	0.4928	0.4912	0.4939	0.4953	0.4974	0.4972	0.5005	0.5011	0.5033	0.5058	0.5104	0.5121
P. aeruginosa (.21%)	0.1546	0.1583	0.1614	0.1682	0.1807	0.2061	0.2488	0.2869	0.3099	0.3251	0.3417	0.3555	0.3693	0.3883	0.4235	0.4716	0.4804	0.4852	0.4886	0.4899	0.4908	0.492	0.4935	0.4957	0.4955	0.4962	0.4996	0.5017	0.5038	0.5066	0.5087	0.5119
P. aeruginosa (.21%)	0.1524	0.1576	0.1635	0.17	0.1794	0.2001	0.2379	0.2789	0.3051	0.3241	0.3426	0.3586	0.3697	0.3848	0.4059	0.4425	0.4823	0.4878	0.4929	0.4942	0.4979	0.4961	0.4985	0.4969	0.4985	0.4976	0.4986	0.4992	0.5	0.5006	0.5026	0.5026
P. aeruginosa (.21%)	0.1522	0.1557	0.1592	0.1653	0.1765	0.1994	0.2392	0.2833	0.3116	0.3298	0.3437	0.3597	0.3722	0.386	0.4088	0.4423	0.481	0.4881	0.4912	0.495	0.4938	0.4962	0.4952	0.4957	0.4959	0.4965	0.4978	0.497	0.4954	0.498	0.4983	0.4974

## Sheet: C. albicans (Plate E)
Time [s]	0	1577.6	3155.3	4733	6310.6	7888.3	9465.9	11043.5	12621.2	14198.8	15776.4	17354.1	18931.7	20509.3	22087	23664.6	25242.2	26819.9	28397.5	29975.1	31552.8	33130.4	34708.1	36285.9	37863.5	39441.1	41018.8	42596.4	44174	45751.7	47329.3	48907	50484.6	52062.2	53639.9	55217.5	56795.1	58372.8	59950.4	61528.1	63105.7	64683.3	66261	67838.6	69416.3	70993.9	72571.5	74149.3	75727
C. albicans (.42%)	0.1231	0.1249	0.1264	0.1289	0.1296	0.1306	0.1325	0.1348	0.1367	0.1391	0.1432	0.1482	0.154	0.1608	0.1705	0.1815	0.193	0.2028	0.2161	0.2289	0.2425	0.2585	0.2737	0.2903	0.3033	0.3162	0.3301	0.3467	0.3649	0.3851	0.399	0.4152	0.4212	0.439	0.4572	0.4769	0.4963	0.5171	0.536	0.5572	0.5804	0.6007	0.6213	0.6426	0.67	0.6912	0.714	0.7376	0.7589
C. albicans (.42%)	0.1267	0.1289	0.1302	0.131	0.1317	0.133	0.1353	0.1378	0.1405	0.1451	0.1496	0.157	0.1645	0.1742	0.1841	0.1995	0.213	0.2298	0.2502	0.2709	0.2941	0.3147	0.3381	0.3594	0.3826	0.404	0.4267	0.4481	0.4734	0.4967	0.5214	0.5507	0.5733	0.5993	0.6265	0.6522	0.6791	0.7056	0.7313	0.7566	0.7814	0.8058	0.8303	0.8532	0.8769	0.8986	0.9216	0.9427	0.9632
C. albicans (.42%)	0.1262	0.1284	0.131	0.1301	0.1331	0.1351	0.1378	0.1404	0.1444	0.1489	0.1552	0.1623	0.1716	0.1812	0.1914	0.2079	0.2225	0.2382	0.2543	0.2731	0.292	0.3123	0.3329	0.3507	0.3681	0.3886	0.4099	0.4286	0.4513	0.4705	0.4939	0.5146	0.5391	0.5616	0.5851	0.6112	0.6352	0.6579	0.6827	0.7073	0.731	0.7538	0.7774	0.8018	0.823	0.8457	0.8699	0.8915	0.9137
C. albicans (.42%)	0.1297	0.1302	0.1344	0.1345	0.1352	0.1365	0.1388	0.1409	0.1437	0.1479	0.1541	0.1608	0.1689	0.1803	0.1923	0.2015	0.2115	0.231	0.2482	0.2664	0.2843	0.3033	0.3251	0.3438	0.3631	0.3823	0.4019	0.4235	0.4473	0.4714	0.4938	0.5182	0.5442	0.5693	0.5962	0.6209	0.6457	0.6714	0.6967	0.7235	0.7495	0.7744	0.7993	0.822	0.8459	0.8701	0.8941	0.9166	0.9409
C. albicans (.42%)	0.1339	0.138	0.1371	0.1397	0.1421	0.1442	0.1466	0.1501	0.1549	0.1632	0.1716	0.1794	0.1918	0.2029	0.2155	0.2305	0.245	0.2605	0.2779	0.297	0.3173	0.3382	0.3549	0.3756	0.3933	0.4127	0.4335	0.4496	0.4706	0.4928	0.5108	0.5294	0.551	0.5752	0.5988	0.618	0.6463	0.6682	0.6909	0.7166	0.7367	0.7607	0.7829	0.8057	0.8277	0.8477	0.8705	0.8897	0.9107
C. albicans (.42%)	0.142	0.1419	0.1438	0.1496	0.1521	0.1552	0.159	0.165	0.1717	0.1799	0.1925	0.2047	0.2206	0.2354	0.2507	0.2691	0.2848	0.3021	0.3203	0.3412	0.3624	0.3861	0.4086	0.4327	0.4559	0.4796	0.5036	0.5264	0.5499	0.5722	0.598	0.6217	0.65	0.6724	0.6963	0.7218	0.7465	0.769	0.7935	0.8163	0.8388	0.8613	0.8825	0.9046	0.9251	0.9455	0.966	0.9849	1.0051
C. albicans (.42%)	0.1485	0.152	0.1455	0.1511	0.1544	0.1565	0.1598	0.1637	0.1686	0.1751	0.1836	0.19	0.2	0.2119	0.2219	0.2322	0.2418	0.2526	0.2618	0.2773	0.2914	0.3074	0.3212	0.335	0.3505	0.3721	0.3838	0.4087	0.4238	0.4393	0.4553	0.475	0.4968	0.5146	0.5327	0.5534	0.5775	0.592	0.6187	0.6378	0.658	0.6809	0.7039	0.7222	0.7439	0.764	0.7876	0.8076	0.8286
C. albicans (.42%)	0.1556	0.156	0.1614	0.1614	0.1645	0.167	0.1721	0.1776	0.1818	0.1876	0.1992	0.2069	0.2184	0.2283	0.2417	0.2575	0.2668	0.2816	0.2972	0.311	0.3275	0.3439	0.3573	0.377	0.3943	0.4133	0.4343	0.4519	0.4719	0.4917	0.5134	0.5317	0.5549	0.575	0.5961	0.6191	0.6404	0.6574	0.6806	0.6985	0.7191	0.7409	0.7619	0.7836	0.8023	0.8223	0.8449	0.8654	0.8851
C. albicans (.31%)	0.1371	0.1363	0.1355	0.1483	0.1376	0.1388	0.155	0.1692	0.1774	0.1583	0.1711	0.2151	0.1785	0.1852	0.191	0.1979	0.2121	0.2233	0.2353	0.2452	0.2561	0.2667	0.2789	0.2881	0.2975	0.3093	0.3193	0.3273	0.3431	0.3479	0.3578	0.3656	0.3775	0.3864	0.3964	0.4052	0.4145	0.4239	0.4327	0.4421	0.4517	0.4582	0.4688	0.4777	0.4868	0.4963	0.5059	0.5216	0.5269
C. albicans (.31%)	0.1336	0.1328	0.134	0.1355	0.1384	0.1401	0.1459	0.1489	0.1589	0.1679	0.1703	0.181	0.182	0.1962	0.2121	0.2343	0.2536	0.2743	0.2954	0.3152	0.3374	0.3531	0.3695	0.3876	0.4014	0.4156	0.4339	0.4464	0.4598	0.4725	0.4886	0.5012	0.5204	0.5338	0.5391	0.5536	0.5678	0.5831	0.5967	0.6099	0.6248	0.6369	0.6519	0.6644	0.6814	0.6918	0.7077	0.7211	0.7329
C. albicans (.31%)	0.1439	0.1421	0.1406	0.1415	0.1406	0.141	0.1407	0.1408	0.142	0.1411	0.1422	0.1422	0.1429	0.1441	0.1447	0.1466	0.1499	0.1531	0.1536	0.1549	0.1589	0.1574	0.165	0.1673	0.1694	0.1746	0.1785	0.1833	0.1904	0.1958	0.2057	0.2107	0.2192	0.2273	0.2321	0.2407	0.2457	0.2525	0.2593	0.2655	0.2719	0.279	0.2854	0.2951	0.3012	0.3098	0.3197	0.3303	0.3395
C. albicans (.31%)	0.1401	0.1448	0.1439	0.1456	0.1427	0.1434	0.1444	0.1506	0.1528	0.1552	0.1579	0.1445	0.1505	0.1682	0.1645	0.1643	0.168	0.1729	0.1798	0.1873	0.1972	0.207	0.2121	0.2202	0.2288	0.239	0.2478	0.2555	0.2622	0.2683	0.2729	0.283	0.2901	0.2918	0.2991	0.3081	0.319	0.3209	0.3328	0.338	0.347	0.358	0.3717	0.3749	0.3882	0.3907	0.4109	0.413	0.4259
C. albicans (.31%)	0.1426	0.1369	0.1316	0.1338	0.1444	0.1464	0.1431	0.1485	0.1649	0.163	0.1823	0.183	0.2047	0.1912	0.2027	0.2241	0.2442	0.2647	0.2842	0.3012	0.319	0.3355	0.353	0.369	0.3841	0.4022	0.4176	0.4334	0.449	0.4636	0.4822	0.4982	0.5125	0.5288	0.5461	0.5608	0.5829	0.5956	0.6124	0.6312	0.6506	0.6668	0.6852	0.7024	0.7197	0.7353	0.7512	0.7673	0.7778
C. albicans (.31%)	0.1427	0.1451	0.1436	0.1498	0.1635	0.1545	0.1775	0.1881	0.1624	0.1904	0.1738	0.2217	0.1985	0.1958	0.2026	0.2155	0.2304	0.2417	0.2483	0.2617	0.2755	0.2924	0.3021	0.3102	0.3214	0.33	0.339	0.3431	0.3505	0.365	0.3716	0.3812	0.3893	0.3981	0.4121	0.4139	0.4309	0.443	0.4522	0.468	0.4737	0.4881	0.4997	0.5091	0.5246	0.534	0.5472	0.5547	0.5648
C. albicans (.31%)	0.1593	0.1653	0.164	0.1514	0.1545	0.1547	0.1574	0.1609	0.1643	0.1684	0.1903	0.1935	0.1908	0.1964	0.2038	0.1847	0.191	0.2003	0.2111	0.2155	0.2269	0.2381	0.2463	0.2568	0.2672	0.278	0.2893	0.2993	0.3107	0.3241	0.3334	0.3441	0.3564	0.3693	0.38	0.393	0.4096	0.4222	0.4389	0.4534	0.4696	0.4863	0.503	0.5208	0.5365	0.5555	0.5727	0.5843	0.5996
C. albicans (.31%)	0.1548	0.156	0.1536	0.156	0.1497	0.156	0.1567	0.1622	0.1615	0.1677	0.1777	0.1752	0.1805	0.1892	0.1904	0.1898	0.1944	0.2197	0.2223	0.2258	0.2302	0.2272	0.2422	0.258	0.2602	0.2764	0.2961	0.3098	0.3234	0.3305	0.3416	0.354	0.3602	0.3675	0.3786	0.3858	0.3988	0.4081	0.4171	0.4237	0.4332	0.442	0.4567	0.4674	0.4772	0.4872	0.4985	0.5083	0.5199
C. albicans (.21%)	0.1364	0.1367	0.1363	0.1335	0.1322	0.134	0.1352	0.1357	0.1327	0.1321	0.133	0.1412	0.1393	0.1468	0.1358	0.1369	0.137	0.157	0.16	0.1497	0.151	0.1528	0.1498	0.1499	0.1563	0.158	0.1597	0.1602	0.1675	0.1643	0.1703	0.1776	0.1823	0.1917	0.1979	0.2064	0.2086	0.2188	0.2254	0.2346	0.2418	0.2492	0.2604	0.2648	0.2733	0.2846	0.2906	0.301	0.3111
C. albicans (.21%)	0.1425	0.1414	0.1401	0.139	0.1394	0.1406	0.1421	0.1407	0.1389	0.1451	0.146	0.1435	0.1442	0.1457	0.1581	0.1573	0.1598	0.1648	0.1673	0.1696	0.1765	0.1803	0.185	0.1874	0.1949	0.2265	0.24	0.256	0.2691	0.2472	0.2512	0.2836	0.2871	0.2975	0.3083	0.3199	0.3293	0.3393	0.3504	0.3668	0.3801	0.3918	0.3976	0.4142	0.4289	0.4399	0.452	0.4639	0.4734
C. albicans (.21%)	0.1486	0.1496	0.147	0.1445	0.1453	0.1455	0.1478	0.1475	0.1448	0.1579	0.162	0.1607	0.1525	0.165	0.183	0.1677	0.1717	0.1722	0.1829	0.192	0.2057	0.205	0.1984	0.1951	0.1915	0.2023	0.2232	0.2262	0.2349	0.2477	0.2536	0.2563	0.2573	0.2664	0.2749	0.2868	0.2921	0.2974	0.2999	0.3086	0.3146	0.3204	0.3296	0.3364	0.3453	0.3484	0.3602	0.3694	0.3785
C. albicans (.21%)	0.1639	0.1598	0.1605	0.1593	0.1579	0.1583	0.1677	0.1683	0.1709	0.1733	0.1792	0.1774	0.1813	0.2042	0.1946	0.2236	0.2263	0.2242	0.1708	0.175	0.1796	0.1858	0.1955	0.2062	0.2118	0.2169	0.2301	0.2381	0.241	0.2467	0.2502	0.26	0.2639	0.2733	0.2862	0.29	0.2973	0.311	0.3181	0.3255	0.3296	0.3367	0.347	0.3522	0.3659	0.3789	0.384	0.391	0.3984
C. albicans (.21%)	0.1592	0.16	0.1592	0.1603	0.1599	0.16	0.1598	0.16	0.1594	0.16	0.1614	0.1618	0.1626	0.1641	0.1654	0.1668	0.1705	0.1733	0.1751	0.1788	0.1829	0.1866	0.188	0.195	0.1997	0.2047	0.2092	0.2152	0.2202	0.2265	0.2334	0.2382	0.246	0.2533	0.2587	0.2645	0.2703	0.2775	0.2853	0.2919	0.2966	0.3051	0.3124	0.318	0.3229	0.3314	0.3385	0.3477	0.3539
C. albicans (.21%)	0.1778	0.177	0.1823	0.1752	0.1749	0.1784	0.1799	0.1889	0.1848	0.1825	0.1877	0.188	0.1839	0.1912	0.1984	0.2031	0.2092	0.2101	0.2187	0.2221	0.2338	0.2509	0.2643	0.2546	0.2639	0.2599	0.265	0.2708	0.2742	0.2774	0.2811	0.2863	0.2939	0.3019	0.3116	0.3141	0.3238	0.3325	0.341	0.3496	0.358	0.3699	0.3795	0.3877	0.3978	0.4083	0.419	0.43	0.4408
C. albicans (.21%)	0.2101	0.2149	0.2125	0.2151	0.2163	0.2154	0.2185	0.2217	0.2174	0.2244	0.2244	0.2307	0.2349	0.2344	0.2469	0.2477	0.2468	0.2555	0.2643	0.2736	0.2736	0.3045	0.3085	0.3211	0.3462	0.351	0.3547	0.3804	0.3709	0.3799	0.3921	0.403	0.413	0.4245	0.4361	0.4456	0.4605	0.4724	0.4893	0.5012	0.5147	0.5283	0.5451	0.5514	0.5659	0.5764	0.5924	0.6021	0.6227
C. albicans (.21%)	0.2237	0.2226	0.2226	0.2213	0.2216	0.2217	0.2235	0.2206	0.2244	0.2275	0.2295	0.2309	0.2351	0.2466	0.2461	0.2511	0.2649	0.2688	0.2693	0.2806	0.2829	0.2921	0.3013	0.314	0.3141	0.3414	0.3538	0.3594	0.3305	0.3262	0.3367	0.3441	0.3593	0.3673	0.3744	0.3833	0.3948	0.405	0.4168	0.4282	0.4373	0.4488	0.4592	0.4697	0.4801	0.4907	0.5054	0.517	0.5265
C. albicans (.10%)	0.1376	0.1368	0.1367	0.1365	0.1357	0.1355	0.1355	0.1356	0.1367	0.1362	0.1364	0.1372	0.1363	0.1385	0.1392	0.1392	0.1402	0.1426	0.145	0.147	0.1503	0.1513	0.1587	0.1638	0.1562	0.1599	0.1633	0.1656	0.1708	0.1812	0.2099	0.2011	0.1971	0.2255	0.2646	0.2784	0.2812	0.283	0.3657	0.3417	0.2946	0.2931	0.2963	0.2998	0.3133	0.3298	0.3433	0.3677	0.4135
C. albicans (.10%)	0.1513	0.1497	0.1506	0.1498	0.1495	0.1513	0.1506	0.1504	0.1499	0.1522	0.1519	0.1533	0.1535	0.156	0.1579	0.1589	0.1604	0.1647	0.1666	0.1688	0.1723	0.1802	0.1831	0.1871	0.1855	0.2074	0.2126	0.1873	0.1875	0.1976	0.2143	0.1975	0.2016	0.2091	0.2121	0.2185	0.2239	0.2286	0.2322	0.2388	0.2629	0.2848	0.2933	0.2971	0.3138	0.3172	0.3263	0.3498	0.3547
C. albicans (.10%)	0.1615	0.1595	0.1601	0.1586	0.1588	0.1603	0.1599	0.1598	0.1601	0.1623	0.1617	0.1622	0.1612	0.1648	0.1638	0.1647	0.166	0.1687	0.1682	0.1752	0.178	0.1818	0.1863	0.1825	0.1831	0.1882	0.1878	0.1878	0.1882	0.1872	0.1932	0.2183	0.2066	0.2324	0.2363	0.2478	0.2593	0.2749	0.3029	0.3044	0.332	0.3196	0.3235	0.3218	0.3348	0.3454	0.3592	0.3742	0.3932
C. albicans (.10%)	0.1628	0.1661	0.1638	0.1647	0.1645	0.1645	0.1568	0.1574	0.1562	0.1574	0.1584	0.1584	0.16	0.161	0.1621	0.1623	0.1659	0.168	0.1702	0.1716	0.1752	0.1872	0.1913	0.1967	0.2006	0.1999	0.2074	0.2089	0.2133	0.2227	0.2407	0.2657	0.28	0.2867	0.2882	0.2966	0.3079	0.2833	0.2933	0.2976	0.3046	0.3158	0.3261	0.3359	0.3473	0.3544	0.369	0.3816	0.3985
C. albicans (.10%)	0.1656	0.1679	0.168	0.1672	0.1672	0.1668	0.168	0.1673	0.1636	0.1671	0.1649	0.1646	0.1655	0.166	0.1666	0.1652	0.1681	0.1694	0.1694	0.1703	0.1742	0.1759	0.1757	0.1817	0.1818	0.1832	0.1917	0.193	0.2025	0.2083	0.2204	0.2309	0.2302	0.2311	0.2313	0.2387	0.2528	0.2701	0.2713	0.2792	0.2665	0.2949	0.3048	0.2936	0.3037	0.3169	0.3202	0.3163	0.3275
C. albicans (.10%)	0.1784	0.1766	0.1745	0.175	0.1749	0.1737	0.1725	0.1752	0.1722	0.175	0.1746	0.178	0.1753	0.1801	0.182	0.1834	0.1824	0.1862	0.1883	0.192	0.1943	0.1943	0.2062	0.2074	0.2085	0.2115	0.2258	0.2174	0.2223	0.2354	0.2533	0.2678	0.2519	0.2594	0.275	0.2743	0.2792	0.2785	0.3171	0.3428	0.3552	0.3602	0.3342	0.337	0.348	0.3589	0.3765	0.3889	0.4055
C. albicans (.10%)	0.1807	0.1824	0.1814	0.1823	0.1812	0.1829	0.1832	0.1847	0.1843	0.1852	0.1876	0.1757	0.1777	0.1788	0.1847	0.1915	0.1856	0.1878	0.1969	0.2016	0.2053	0.2076	0.2169	0.2156	0.2213	0.2306	0.2278	0.2595	0.2512	0.2671	0.2375	0.2444	0.2538	0.2687	0.2786	0.2934	0.3076	0.3169	0.3174	0.3286	0.3316	0.34	0.3587	0.3556	0.3685	0.3815	0.3966	0.4082	0.4298
C. albicans (.10%)	0.2074	0.2091	0.211	0.212	0.2096	0.2116	0.2111	0.2121	0.2022	0.2117	0.2118	0.2111	0.2009	0.205	0.2056	0.2096	0.2055	0.2088	0.2098	0.2125	0.2141	0.2177	0.2332	0.2314	0.2385	0.258	0.2813	0.2991	0.3113	0.3006	0.3107	0.3199	0.333	0.3325	0.3421	0.3641	0.3671	0.3724	0.3874	0.394	0.3997	0.417	0.4272	0.4351	0.4273	0.3785	0.3905	0.4028	0.4067
C. albicans (0%)	0.1399	0.1392	0.14	0.1394	0.1384	0.1394	0.1393	0.1373	0.1381	0.1384	0.137	0.1362	0.1361	0.1375	0.1379	0.1377	0.1364	0.1367	0.1372	0.1378	0.1402	0.1399	0.1426	0.1441	0.1447	0.1497	0.1495	0.1534	0.1573	0.1612	0.1641	0.1659	0.1709	0.1819	0.1814	0.1696	0.179	0.1851	0.1916	0.2037	0.2161	0.2132	0.2195	0.217	0.2216	0.2428	0.2458	0.2531	0.2524
C. albicans (0%)	0.1659	0.1665	0.1686	0.1671	0.1679	0.1672	0.1684	0.1668	0.1682	0.1687	0.1689	0.1687	0.1687	0.1706	0.1716	0.1706	0.1714	0.1738	0.173	0.1734	0.1766	0.1778	0.1819	0.1868	0.18	0.181	0.1801	0.1874	0.1869	0.1927	0.1948	0.1948	0.1933	0.1987	0.1987	0.199	0.2062	0.212	0.2204	0.2241	0.2253	0.2337	0.2417	0.2381	0.2517	0.2624	0.2679	0.2809	0.2895
C. albicans (0%)	0.1789	0.1788	0.177	0.1751	0.1758	0.1747	0.1742	0.1743	0.1734	0.1742	0.1748	0.1746	0.1735	0.175	0.1765	0.1762	0.1774	0.1798	0.1823	0.1842	0.1868	0.1903	0.1919	0.1982	0.201	0.2076	0.2154	0.2113	0.2158	0.2168	0.2406	0.2329	0.2466	0.2486	0.2621	0.2561	0.2612	0.2538	0.2672	0.2776	0.289	0.2964	0.3144	0.3323	0.3444	0.3643	0.3851	0.3749	0.3979
C. albicans (0%)	0.1749	0.1753	0.1766	0.1746	0.1759	0.1751	0.177	0.1772	0.1771	0.1776	0.1779	0.1778	0.1758	0.1797	0.1781	0.1771	0.1762	0.1805	0.1785	0.18	0.1852	0.187	0.19	0.2013	0.1943	0.2035	0.2055	0.2074	0.2078	0.2041	0.2083	0.2082	0.2102	0.2111	0.2153	0.2106	0.2158	0.2261	0.2302	0.2363	0.2448	0.2516	0.2551	0.2665	0.2721	0.2857	0.2868	0.3007	0.3075
C. albicans (0%)	0.1782	0.18	0.1792	0.1789	0.1799	0.1802	0.1795	0.181	0.179	0.1802	0.1804	0.1834	0.1845	0.1869	0.1871	0.1879	0.1889	0.1916	0.1933	0.1952	0.1974	0.2013	0.2061	0.2007	0.2005	0.2164	0.2136	0.217	0.2277	0.2435	0.2374	0.2459	0.2498	0.2529	0.2546	0.251	0.2542	0.2505	0.2624	0.2614	0.2636	0.2771	0.2853	0.2932	0.3057	0.3269	0.3296	0.3414	0.369
C. albicans (0%)	0.1892	0.1903	0.1885	0.1886	0.1889	0.188	0.1872	0.188	0.1867	0.1877	0.1897	0.188	0.1884	0.1905	0.1897	0.1928	0.1935	0.1973	0.2003	0.2036	0.2067	0.2118	0.2182	0.2213	0.2245	0.2311	0.2402	0.2404	0.2686	0.265	0.2766	0.2753	0.2872	0.2866	0.2892	0.2962	0.2929	0.304	0.3011	0.3104	0.3181	0.325	0.334	0.3384	0.3496	0.3594	0.3678	0.3708	0.3827
C. albicans (0%)	0.1934	0.1922	0.1897	0.1891	0.1905	0.1902	0.1901	0.1903	0.1903	0.1894	0.1903	0.1894	0.1885	0.1919	0.1941	0.1923	0.1922	0.1856	0.1857	0.1905	0.1923	0.1963	0.1988	0.201	0.2027	0.2021	0.1952	0.2081	0.2097	0.2132	0.2115	0.2222	0.2233	0.2323	0.239	0.2349	0.2405	0.248	0.2585	0.2671	0.2714	0.2811	0.2892	0.2998	0.3061	0.3145	0.3224	0.335	0.3424
C. albicans (0%)	0.2058	0.202	0.2011	0.2006	0.2001	0.1995	0.2015	0.2008	0.2011	0.2003	0.2012	0.2033	0.2003	0.2028	0.2046	0.2036	0.2062	0.2115	0.2094	0.2015	0.2162	0.2109	0.232	0.2374	0.2186	0.231	0.2335	0.2288	0.2383	0.2358	0.2528	0.2511	0.2574	0.2556	0.2572	0.2664	0.2772	0.2827	0.2886	0.2993	0.3037	0.3137	0.326	0.3371	0.3544	0.3613	0.3675	0.3751	0.3887
GPP broth	0.1141	0.1142	0.1139	0.1135	0.1134	0.1129	0.1132	0.113	0.1133	0.1133	0.1129	0.1129	0.1128	0.1133	0.1131	0.1128	0.1131	0.1129	0.1128	0.1128	0.1129	0.1128	0.1131	0.1131	0.113	0.113	0.113	0.1131	0.113	0.1133	0.1133	0.1134	0.1132	0.1131	0.1132	0.1131	0.113	0.1132	0.1131	0.1132	0.1132	0.1132	0.1132	0.113	0.1133	0.1132	0.1132	0.1134	0.1133
GPP broth	0.115	0.1149	0.1146	0.1144	0.1143	0.114	0.1142	0.1137	0.1137	0.1137	0.1136	0.1135	0.1135	0.1134	0.1134	0.1137	0.1134	0.1134	0.1135	0.1134	0.1133	0.1134	0.1133	0.1134	0.1133	0.1134	0.1135	0.1134	0.1135	0.1135	0.1135	0.1135	0.1135	0.1135	0.1134	0.1135	0.1135	0.1135	0.1134	0.1134	0.1135	0.1134	0.1134	0.1136	0.1135	0.1135	0.1137	0.1135	0.1135
GPP broth	0.1156	0.1156	0.1153	0.1153	0.1152	0.1149	0.1148	0.1147	0.1153	0.1148	0.1146	0.1145	0.1144	0.1148	0.1146	0.1145	0.1148	0.1146	0.1147	0.1146	0.1147	0.1147	0.1145	0.1147	0.1148	0.1149	0.1148	0.1145	0.1148	0.1149	0.1149	0.1149	0.115	0.1147	0.1148	0.1148	0.115	0.1146	0.115	0.1149	0.1147	0.1148	0.1147	0.1149	0.1149	0.1147	0.1148	0.115	0.1152
GPP broth	0.1172	0.1171	0.117	0.1168	0.1168	0.1167	0.1166	0.1166	0.1164	0.1164	0.1165	0.1164	0.1163	0.1163	0.1161	0.1162	0.1162	0.1161	0.1163	0.1161	0.1162	0.1162	0.1161	0.1161	0.1161	0.1161	0.1161	0.1162	0.1162	0.1161	0.1163	0.1161	0.1163	0.1161	0.1162	0.1162	0.1162	0.1161	0.1162	0.1161	0.1161	0.1161	0.1162	0.1161	0.116	0.116	0.1161	0.1161	0.1168
GPP broth	0.1198	0.1199	0.1193	0.119	0.119	0.119	0.1197	0.1192	0.1191	0.1192	0.1191	0.1191	0.119	0.1191	0.1189	0.119	0.12	0.1199	0.119	0.1195	0.1201	0.1201	0.1201	0.1201	0.1202	0.1202	0.1202	0.1203	0.1203	0.1202	0.1203	0.1203	0.1203	0.1203	0.1202	0.1203	0.1203	0.1202	0.1202	0.1203	0.1203	0.1203	0.1202	0.1202	0.1203	0.1203	0.1202	0.1203	0.1202
GPP broth	0.1196	0.1197	0.1191	0.119	0.1191	0.1192	0.1187	0.1189	0.1185	0.1186	0.1183	0.1185	0.1183	0.1186	0.1182	0.1182	0.1182	0.1183	0.1185	0.1183	0.1181	0.1183	0.1183	0.1184	0.1185	0.1185	0.1185	0.1183	0.1181	0.1183	0.1184	0.1182	0.1183	0.1184	0.1182	0.1184	0.1182	0.1182	0.1183	0.1181	0.1182	0.1183	0.1187	0.1182	0.1182	0.1182	0.1181	0.1185	0.1183
GPP broth	0.1247	0.1248	0.124	0.1244	0.1241	0.124	0.1242	0.1239	0.1237	0.1237	0.1238	0.1238	0.1236	0.124	0.1235	0.1235	0.124	0.1236	0.1235	0.1235	0.1234	0.1235	0.1233	0.1234	0.1234	0.1231	0.1233	0.1235	0.1236	0.1236	0.1235	0.1236	0.1237	0.1236	0.1236	0.1237	0.1236	0.1236	0.1235	0.1235	0.1236	0.1235	0.1235	0.1237	0.1235	0.1235	0.1235	0.1236	0.1239
GPP broth	0.1337	0.134	0.1339	0.1335	0.1337	0.1336	0.134	0.1336	0.1337	0.1335	0.1337	0.1335	0.1335	0.1338	0.1335	0.1336	0.1331	0.1332	0.1333	0.1333	0.1333	0.1332	0.1331	0.1333	0.1335	0.1332	0.1332	0.1332	0.1336	0.1332	0.1331	0.1332	0.1332	0.1332	0.1332	0.1331	0.1331	0.1331	0.1331	0.1331	0.1332	0.1331	0.1331	0.1332	0.1334	0.1333	0.1333	0.1333	0.1334
[truncated: 101 more columns]

## Sheet: C. auris (Plate E)
Time [s]	0	1577.6	3155.3	4733	6310.6	7888.3	9465.9	11043.5	12621.2	14198.8	15776.4	17354.1	18931.7	20509.3	22087	23664.6	25242.2	26819.9	28397.5	29975.1	31552.8	33130.4	34708.1	36285.9	37863.5	39441.1	41018.8	42596.4	44174	45751.7	47329.3	48907	50484.6	52062.2	53639.9	55217.5	56795.1	58372.8	59950.4	61528.1	63105.7	64683.3	66261	67838.6	69416.3	70993.9	72571.5	74149.3	75727
C. auris (.42%)	0.136	0.137	0.1384	0.1409	0.1435	0.1468	0.1522	0.1564	0.1631	0.1703	0.1795	0.1886	0.1978	0.2108	0.2202	0.2318	0.243	0.2564	0.2664	0.2812	0.2914	0.304	0.3187	0.3299	0.3392	0.3508	0.3606	0.3734	0.3824	0.3933	0.4021	0.4106	0.4195	0.4278	0.4383	0.4441	0.4516	0.4585	0.467	0.475	0.4822	0.4894	0.4975	0.5058	0.5115	0.5197	0.5272	0.5343	0.5422
C. auris (.42%)	0.1394	0.1405	0.1417	0.1433	0.147	0.1516	0.1595	0.1647	0.1714	0.1811	0.1924	0.2043	0.2153	0.2291	0.2425	0.255	0.2704	0.2865	0.3008	0.3148	0.3305	0.3445	0.3567	0.373	0.3841	0.3978	0.4093	0.4221	0.4342	0.4437	0.4546	0.4653	0.4752	0.4843	0.4949	0.5044	0.5158	0.5233	0.5336	0.543	0.5503	0.559	0.5654	0.5739	0.5809	0.5878	0.596	0.6019	0.6083
C. auris (.42%)	0.1381	0.1408	0.1424	0.1447	0.1486	0.1532	0.1579	0.164	0.1719	0.1806	0.1905	0.2016	0.2145	0.2254	0.2362	0.2507	0.263	0.2762	0.2923	0.3039	0.3172	0.3327	0.343	0.358	0.3728	0.3861	0.3974	0.4135	0.4258	0.4381	0.4528	0.466	0.4786	0.4887	0.4995	0.51	0.5195	0.5288	0.5372	0.5451	0.5525	0.5606	0.5674	0.5752	0.5822	0.5896	0.5965	0.6037	0.6125
C. auris (.42%)	0.1411	0.1448	0.1467	0.1496	0.1546	0.1599	0.1674	0.1746	0.1845	0.1948	0.2054	0.2175	0.2283	0.2408	0.2531	0.2633	0.2778	0.2898	0.3038	0.3157	0.3279	0.3402	0.3523	0.365	0.3797	0.3893	0.4004	0.41	0.422	0.4316	0.4426	0.4516	0.4655	0.4696	0.4782	0.4855	0.4944	0.5019	0.5104	0.515	0.5248	0.528	0.5331	0.5429	0.5512	0.5507	0.5556	0.5596	0.5641
C. auris (.42%)	0.1477	0.1474	0.1502	0.1523	0.1565	0.1611	0.1672	0.1746	0.1823	0.1914	0.2009	0.2113	0.2224	0.2315	0.2434	0.2528	0.2649	0.2761	0.2891	0.2998	0.3123	0.3238	0.3334	0.3465	0.3587	0.3698	0.3804	0.3907	0.3999	0.4102	0.4193	0.4263	0.4346	0.4441	0.4506	0.4565	0.4624	0.4692	0.4741	0.4798	0.4857	0.4898	0.4941	0.4988	0.5026	0.5066	0.5095	0.5123	0.5162
C. auris (.42%)	0.1502	0.1469	0.1488	0.1521	0.1555	0.1668	0.1739	0.1827	0.1939	0.1971	0.21	0.2219	0.2373	0.2504	0.2634	0.2779	0.2923	0.3035	0.3169	0.3305	0.3437	0.3557	0.3693	0.3809	0.3911	0.4065	0.4211	0.4383	0.4567	0.4738	0.4916	0.5084	0.5251	0.5431	0.5576	0.5729	0.5879	0.6031	0.6157	0.6283	0.6423	0.6538	0.6657	0.6756	0.6853	0.6954	0.7054	0.714	0.7226
C. auris (.42%)	0.15	0.1574	0.1562	0.1602	0.1627	0.1671	0.1716	0.1788	0.1852	0.195	0.2057	0.2158	0.231	0.2458	0.2531	0.2668	0.2919	0.3063	0.3202	0.3279	0.3542	0.3645	0.3807	0.3994	0.4176	0.4365	0.455	0.4767	0.4955	0.5142	0.5629	0.5518	0.6039	0.6019	0.6219	0.6636	0.686	0.6928	0.6868	0.7028	0.7429	0.7539	0.7812	0.7677	0.8026	0.8246	0.8305	0.8329	0.8679
C. auris (.42%)	0.1556	0.1566	0.158	0.1609	0.1639	0.1706	0.1759	0.191	0.1949	0.205	0.2193	0.2287	0.2439	0.259	0.2709	0.2829	0.2966	0.3105	0.3227	0.3353	0.3482	0.3598	0.3725	0.3848	0.3956	0.4097	0.4205	0.4329	0.445	0.4555	0.4667	0.4779	0.489	0.4997	0.5096	0.5173	0.5257	0.5346	0.5415	0.5505	0.558	0.5667	0.5764	0.5851	0.5934	0.6019	0.6102	0.6183	0.6265
C. auris (.31%)	0.1323	0.1351	0.1349	0.1363	0.1413	0.1432	0.1487	0.1563	0.1642	0.1688	0.1794	0.1953	0.1996	0.2146	0.2306	0.2484	0.2663	0.2822	0.298	0.3122	0.3263	0.3409	0.3542	0.3688	0.3833	0.3964	0.4123	0.4291	0.4484	0.4688	0.4902	0.5107	0.5303	0.5483	0.5661	0.5818	0.5975	0.6096	0.6225	0.6351	0.6471	0.6578	0.6692	0.6784	0.6875	0.6965	0.7043	0.7123	0.7206
C. auris (.31%)	0.1373	0.139	0.1388	0.1421	0.143	0.1524	0.1527	0.1637	0.1664	0.1771	0.1907	0.1993	0.2128	0.2383	0.2422	0.2595	0.2753	0.2888	0.3052	0.3196	0.334	0.3483	0.3622	0.3767	0.3888	0.4025	0.415	0.427	0.44	0.4511	0.4618	0.4731	0.4808	0.49	0.4999	0.5072	0.5164	0.5242	0.5337	0.5421	0.55	0.5587	0.5676	0.5765	0.5849	0.5935	0.6011	0.6097	0.6173
C. auris (.31%)	0.1462	0.1488	0.1503	0.1541	0.1572	0.1643	0.1723	0.1869	0.1959	0.2073	0.2197	0.2279	0.2448	0.2577	0.2813	0.3026	0.3232	0.3431	0.3611	0.3781	0.3954	0.4124	0.43	0.4463	0.4632	0.4786	0.4956	0.5103	0.5251	0.5399	0.5535	0.5673	0.5794	0.5894	0.6002	0.61	0.6195	0.627	0.6347	0.642	0.6481	0.6537	0.6597	0.6655	0.6709	0.6762	0.6794	0.684	0.6869
C. auris (.31%)	0.1524	0.1548	0.157	0.1591	0.1615	0.1662	0.1778	0.1816	0.1978	0.2012	0.2129	0.2272	0.2386	0.2571	0.2779	0.2964	0.3146	0.3319	0.3471	0.3627	0.3798	0.3981	0.4179	0.4373	0.4576	0.4785	0.4992	0.5206	0.5402	0.5616	0.5809	0.6023	0.6204	0.6375	0.6534	0.6677	0.6815	0.6952	0.7084	0.7202	0.7313	0.7417	0.7539	0.7622	0.7722	0.7813	0.7899	0.7981	0.8055
C. auris (.31%)	0.1521	0.1574	0.1552	0.158	0.1626	0.1663	0.1733	0.1811	0.1842	0.1906	0.2049	0.2135	0.2302	0.254	0.2612	0.2783	0.293	0.307	0.3196	0.3341	0.3491	0.3637	0.377	0.3916	0.4037	0.418	0.4298	0.4424	0.4532	0.464	0.4746	0.484	0.4925	0.4995	0.5091	0.5168	0.5246	0.5319	0.5392	0.5452	0.5499	0.5565	0.5635	0.5686	0.5751	0.5804	0.5856	0.5911	0.5976
C. auris (.31%)	0.1507	0.148	0.1553	0.1582	0.1648	0.1697	0.1677	0.177	0.1892	0.1957	0.2213	0.2352	0.2485	0.2496	0.2533	0.2631	0.29	0.3101	0.33	0.3509	0.3697	0.3887	0.4073	0.4228	0.4411	0.459	0.4743	0.4889	0.5082	0.5222	0.5383	0.5525	0.569	0.5818	0.5963	0.6102	0.6252	0.6367	0.6499	0.6613	0.6719	0.6815	0.694	0.7051	0.7159	0.7263	0.7359	0.7447	0.7535
C. auris (.31%)	0.1554	0.1613	0.1616	0.1636	0.1663	0.1738	0.1853	0.1999	0.1994	0.2257	0.2373	0.2498	0.2668	0.2826	0.2974	0.3114	0.3264	0.3398	0.3538	0.3679	0.3816	0.3956	0.4083	0.4205	0.4324	0.4435	0.4552	0.4655	0.4749	0.4848	0.4927	0.5014	0.5112	0.5195	0.5289	0.5353	0.5426	0.5512	0.5589	0.5679	0.5742	0.5824	0.5906	0.5976	0.6053	0.6144	0.6238	0.6294	0.6349
C. auris (.31%)	0.1547	0.154	0.1588	0.1554	0.1609	0.1768	0.1747	0.1938	0.2021	0.2038	0.2287	0.2409	0.237	0.2576	0.2768	0.2939	0.3096	0.3269	0.3408	0.3563	0.3684	0.3832	0.3974	0.4109	0.4233	0.4362	0.4501	0.4617	0.475	0.4861	0.4974	0.5093	0.5188	0.528	0.5378	0.5465	0.5546	0.5625	0.5701	0.5766	0.5822	0.5876	0.5944	0.5986	0.6035	0.6097	0.6142	0.6179	0.6216
C. auris (.21%)	0.1377	0.132	0.1316	0.1341	0.1355	0.1412	0.1498	0.1525	0.1582	0.1685	0.176	0.1736	0.1806	0.1857	0.2131	0.2187	0.2133	0.2298	0.2465	0.2615	0.2814	0.2971	0.3218	0.3446	0.3651	0.3887	0.4108	0.429	0.4494	0.4666	0.4836	0.4996	0.5175	0.5321	0.5487	0.5619	0.5778	0.5925	0.6072	0.621	0.635	0.646	0.6581	0.6752	0.6838	0.6961	0.705	0.7139	0.7232
C. auris (.21%)	0.1374	0.1398	0.1403	0.1439	0.1492	0.1548	0.1613	0.168	0.1753	0.1824	0.1964	0.2027	0.2112	0.2224	0.2343	0.2501	0.2663	0.2856	0.3051	0.3261	0.348	0.3664	0.3835	0.4016	0.4155	0.4305	0.4451	0.4595	0.4724	0.4848	0.4965	0.5094	0.5202	0.5321	0.5434	0.5542	0.5648	0.574	0.5841	0.5943	0.6031	0.6122	0.6203	0.6298	0.6379	0.6455	0.6537	0.6611	0.6688
C. auris (.21%)	0.1395	0.1392	0.1408	0.1438	0.1489	0.1553	0.1628	0.1711	0.1806	0.1875	0.1957	0.2061	0.2171	0.2328	0.2414	0.2567	0.2784	0.2902	0.3142	0.3326	0.3564	0.3773	0.3978	0.4143	0.431	0.4457	0.4603	0.4741	0.486	0.4984	0.5098	0.5203	0.5308	0.5412	0.5521	0.5627	0.573	0.5837	0.5948	0.6043	0.6146	0.6238	0.634	0.6429	0.6519	0.661	0.6693	0.6773	0.6859
C. auris (.21%)	0.1401	0.1409	0.1433	0.1462	0.1525	0.1581	0.1659	0.173	0.1803	0.1879	0.1975	0.2075	0.2198	0.2302	0.2433	0.2604	0.2776	0.2955	0.3184	0.3396	0.361	0.3793	0.3984	0.4181	0.4354	0.4509	0.4664	0.4819	0.4954	0.5083	0.5235	0.535	0.5486	0.5594	0.5701	0.5818	0.5926	0.6024	0.6115	0.6213	0.6301	0.6389	0.6473	0.6565	0.6644	0.6717	0.6783	0.6853	0.6916
C. auris (.21%)	0.1464	0.1456	0.1469	0.1485	0.1539	0.1607	0.1698	0.1766	0.1877	0.1956	0.2063	0.2147	0.2245	0.2397	0.2543	0.267	0.2785	0.2926	0.3116	0.3348	0.3571	0.3787	0.3981	0.4146	0.4294	0.4451	0.4585	0.4724	0.4833	0.497	0.5078	0.5195	0.5305	0.541	0.5525	0.5636	0.5742	0.5846	0.5945	0.6043	0.6121	0.6208	0.6296	0.6357	0.6436	0.6491	0.6546	0.6603	0.6659
C. auris (.21%)	0.1422	0.1422	0.1448	0.1488	0.1533	0.1617	0.1675	0.1745	0.185	0.1921	0.2017	0.2161	0.2252	0.241	0.2513	0.2701	0.2921	0.3179	0.3439	0.3661	0.388	0.4079	0.4258	0.4457	0.4657	0.4856	0.5036	0.522	0.5396	0.5568	0.574	0.5915	0.6068	0.6186	0.633	0.6455	0.6573	0.6696	0.6804	0.6917	0.702	0.712	0.7217	0.731	0.7393	0.7475	0.7565	0.7629	0.7709
C. auris (.21%)	0.1438	0.1421	0.1443	0.1486	0.1551	0.1635	0.1701	0.1788	0.1888	0.1953	0.2055	0.2171	0.2326	0.2452	0.2566	0.2713	0.2907	0.3143	0.3382	0.3586	0.3777	0.3969	0.4131	0.432	0.4515	0.4715	0.4911	0.5083	0.5257	0.5422	0.5577	0.573	0.5879	0.6025	0.6166	0.6292	0.6414	0.6529	0.6641	0.6748	0.6848	0.6947	0.7039	0.7157	0.7207	0.7281	0.7356	0.7423	0.7496
C. auris (.21%)	0.1492	0.1504	0.1537	0.1567	0.162	0.1683	0.1758	0.1819	0.1906	0.1978	0.2074	0.218	0.2322	0.2416	0.2573	0.2748	0.2918	0.3117	0.337	0.3615	0.3864	0.4087	0.4305	0.4516	0.4706	0.4917	0.5117	0.5318	0.5495	0.5694	0.5907	0.6142	0.6261	0.6437	0.6604	0.6829	0.6904	0.7073	0.7202	0.7329	0.7456	0.7573	0.771	0.7801	0.7897	0.7991	0.8081	0.8164	0.8247
C. auris (.10%)	0.1295	0.1302	0.1302	0.132	0.1346	0.1384	0.1435	0.149	0.1547	0.1629	0.1696	0.1764	0.1848	0.1963	0.2068	0.2186	0.2319	0.2442	0.2614	0.2775	0.294	0.3174	0.3399	0.3656	0.3856	0.4084	0.4288	0.4468	0.4622	0.4748	0.4884	0.4999	0.5099	0.5211	0.5308	0.5398	0.5489	0.5569	0.5647	0.5721	0.5798	0.5866	0.5928	0.5991	0.6044	0.6092	0.6158	0.6209	0.6259
C. auris (.10%)	0.1349	0.1354	0.136	0.1382	0.141	0.1451	0.15	0.1556	0.1599	0.166	0.1726	0.1801	0.1876	0.1956	0.2053	0.2152	0.2244	0.2359	0.2485	0.2624	0.2773	0.2911	0.3082	0.3284	0.3502	0.3731	0.3939	0.414	0.4336	0.4493	0.4684	0.4829	0.4996	0.5126	0.5272	0.5432	0.5562	0.5704	0.5825	0.596	0.608	0.6194	0.6309	0.6421	0.6524	0.6624	0.6719	0.682	0.691
C. auris (.10%)	0.1392	0.14	0.1409	0.1429	0.1454	0.1491	0.1533	0.1588	0.164	0.1702	0.1766	0.1834	0.1918	0.2035	0.2098	0.2201	0.2363	0.2487	0.254	0.2705	0.2835	0.3051	0.3284	0.3599	0.3913	0.4196	0.4448	0.4666	0.4885	0.5078	0.5254	0.545	0.5643	0.5825	0.5992	0.6153	0.637	0.6536	0.6647	0.6759	0.6859	0.6982	0.7103	0.7227	0.7337	0.7452	0.7557	0.7642	0.7743
C. auris (.10%)	0.1442	0.1438	0.1451	0.1477	0.1523	0.1584	0.166	0.1749	0.1834	0.1922	0.2022	0.2126	0.2245	0.2375	0.2524	0.2703	0.2884	0.3057	0.3253	0.3504	0.3789	0.409	0.4384	0.4632	0.4839	0.5041	0.5221	0.5394	0.5538	0.5694	0.5833	0.5954	0.6067	0.6184	0.6287	0.6374	0.6449	0.6541	0.6628	0.6719	0.6774	0.6847	0.6929	0.6997	0.7055	0.7106	0.7164	0.7207	0.7253
C. auris (.10%)	0.1504	0.151	0.1528	0.1554	0.1585	0.1631	0.1687	0.1746	0.1815	0.188	0.1952	0.2026	0.2103	0.2205	0.2322	0.2426	0.2544	0.2686	0.2826	0.297	0.3131	0.3314	0.3533	0.3784	0.4039	0.4322	0.4558	0.4769	0.4957	0.5122	0.5288	0.5452	0.5627	0.5773	0.5926	0.6105	0.6239	0.6358	0.6508	0.6626	0.6743	0.685	0.6981	0.7074	0.7175	0.7275	0.737	0.7456	0.7547
C. auris (.10%)	0.1473	0.1489	0.1507	0.1545	0.1602	0.1665	0.1736	0.1814	0.1894	0.1983	0.208	0.2185	0.2315	0.2415	0.2555	0.2721	0.2861	0.3019	0.3188	0.3377	0.3603	0.3853	0.4099	0.4334	0.4524	0.4698	0.4839	0.4985	0.5109	0.5213	0.5321	0.5433	0.5515	0.5597	0.5689	0.576	0.5832	0.5901	0.5965	0.6023	0.6074	0.6126	0.6173	0.6223	0.6272	0.6317	0.6354	0.6393	0.6431
C. auris (.10%)	0.1491	0.1487	0.1519	0.1558	0.1608	0.1668	0.1747	0.1815	0.1871	0.1968	0.2018	0.212	0.2168	0.2187	0.2552	0.2708	0.2521	0.2679	0.2818	0.2903	0.3194	0.3292	0.3502	0.3698	0.3871	0.4095	0.4307	0.4491	0.4653	0.4833	0.498	0.5107	0.5248	0.5363	0.5518	0.564	0.5779	0.5888	0.6006	0.6126	0.6233	0.6332	0.6416	0.6534	0.6639	0.6718	0.6825	0.691	0.6984
C. auris (.10%)	0.1666	0.1684	0.1717	0.1778	0.1846	0.1945	0.2064	0.2143	0.2208	0.2308	0.2398	0.2401	0.2547	0.2626	0.2715	0.2824	0.32	0.3124	0.3245	0.3445	0.3705	0.3892	0.4111	0.4357	0.4576	0.4788	0.498	0.5145	0.5325	0.5473	0.5621	0.5759	0.5912	0.6047	0.6186	0.6329	0.6457	0.6574	0.6688	0.6803	0.6907	0.7008	0.7107	0.7201	0.7302	0.7389	0.7472	0.756	0.7645
C. auris (0%)	0.1298	0.129	0.1302	0.131	0.1333	0.1354	0.1385	0.1411	0.1456	0.1506	0.1538	0.1583	0.1644	0.1693	0.178	0.179	0.1883	0.1929	0.2011	0.2099	0.2136	0.221	0.2268	0.24	0.2468	0.256	0.2665	0.2782	0.289	0.3012	0.3137	0.3291	0.347	0.3643	0.3834	0.3986	0.4175	0.4398	0.4577	0.4767	0.4958	0.5148	0.5335	0.552	0.5668	0.5829	0.5988	0.6148	0.6312
C. auris (0%)	0.1352	0.1355	0.1365	0.1379	0.1406	0.1441	0.149	0.1548	0.1614	0.1684	0.1759	0.1833	0.1915	0.2019	0.2144	0.2239	0.2345	0.2467	0.2609	0.2749	0.2911	0.3061	0.325	0.3435	0.3643	0.3869	0.4236	0.4632	0.5007	0.5381	0.5758	0.6086	0.6417	0.6774	0.708	0.7343	0.7809	0.8129	0.8828	0.9062	0.9271	0.9678	0.9918	1.0148	1.043	1.0626	1.0829	1.101	1.1165
C. auris (0%)	0.1327	0.1336	0.1347	0.1371	0.14	0.1442	0.1495	0.1542	0.1604	0.165	0.1706	0.1768	0.183	0.1901	0.1966	0.2035	0.2106	0.2181	0.2252	0.2337	0.2424	0.2518	0.2621	0.2729	0.2852	0.2994	0.3148	0.3338	0.3542	0.3757	0.3968	0.4127	0.4309	0.4463	0.4605	0.4732	0.4844	0.4959	0.5057	0.5173	0.5264	0.5352	0.5447	0.5529	0.5621	0.5727	0.5778	0.5861	0.5943
C. auris (0%)	0.1333	0.1349	0.1358	0.1379	0.1413	0.1448	0.1493	0.1547	0.159	0.164	0.17	0.175	0.1807	0.1872	0.1928	0.2	0.2058	0.2127	0.2189	0.2265	0.2338	0.2429	0.2526	0.2634	0.277	0.2932	0.3118	0.3372	0.374	0.4111	0.4455	0.4745	0.5014	0.5547	0.5806	0.5865	0.6291	0.6511	0.686	0.7206	0.708	0.7373	0.7502	0.7767	0.7873	0.7946	0.8205	0.8219	0.8447
C. auris (0%)	0.1363	0.1369	0.1375	0.1399	0.1434	0.1475	0.1511	0.1556	0.1603	0.1655	0.1716	0.1772	0.1837	0.1903	0.1962	0.2038	0.2108	0.2172	0.2249	0.2315	0.2408	0.249	0.2596	0.2698	0.2804	0.2934	0.3094	0.33	0.3542	0.3832	0.4152	0.4433	0.4686	0.4934	0.5152	0.5373	0.5563	0.577	0.5942	0.6161	0.6349	0.651	0.6764	0.6942	0.7031	0.727	0.7387	0.7492	0.7604
C. auris (0%)	0.1346	0.1357	0.1371	0.1391	0.1427	0.1475	0.1526	0.1577	0.164	0.1694	0.1759	0.1824	0.19	0.1973	0.2048	0.2121	0.2202	0.2291	0.2373	0.247	0.2564	0.2677	0.2798	0.2927	0.3073	0.325	0.3534	0.3865	0.4193	0.4525	0.4778	0.5055	0.529	0.5549	0.5703	0.5931	0.6133	0.6322	0.6515	0.6665	0.6812	0.7029	0.7138	0.7316	0.7444	0.7571	0.7701	0.7819	0.7942
C. auris (0%)	0.1389	0.1399	0.1406	0.1427	0.1454	0.1492	0.1541	0.159	0.1641	0.1694	0.1753	0.1813	0.1879	0.1952	0.2018	0.2087	0.2159	0.2231	0.2303	0.238	0.2459	0.2555	0.2658	0.2762	0.2881	0.301	0.3138	0.3288	0.3454	0.3663	0.3889	0.4117	0.4357	0.4564	0.4774	0.4994	0.5219	0.5403	0.5572	0.5755	0.5935	0.6111	0.6299	0.6462	0.6617	0.6758	0.685	0.6995	0.7102
C. auris (0%)	0.1428	0.1441	0.145	0.1459	0.1473	0.1497	0.1527	0.1562	0.16	0.1646	0.1701	0.1755	0.1802	0.1872	0.1938	0.2013	0.2079	0.2184	0.2269	0.2367	0.2429	0.2523	0.2631	0.2775	0.2925	0.3082	0.324	0.3461	0.3674	0.3972	0.4342	0.4699	0.5036	0.5581	0.5935	0.6245	0.6546	0.6935	0.7162	0.7536	0.778	0.8074	0.8369	0.8684	0.8968	0.9236	0.9482	0.9731	0.9955
C. auris (0%)	0.1373	0.138	0.1387	0.1411	0.1453	0.1506	0.1551	0.1618	0.1666	0.1747	0.1813	0.1882	0.195	0.2035	0.2109	0.2166	0.2269	0.2353	0.2436	0.255	0.2644	0.275	0.2841	0.2975	0.3089	0.3216	0.3345	0.3492	0.3674	0.3852	0.4043	0.425	0.4453	0.4659	0.4846	0.4972	0.5135	0.5277	0.5404	0.5527	0.5688	0.5843	0.6002	0.6183	0.6356	0.6525	0.6688	0.6845	0.6994
C. auris (0%)	0.1375	0.1384	0.1401	0.1427	0.1474	0.1512	0.158	0.1625	0.1684	0.1731	0.18	0.1862	0.1919	0.199	0.2057	0.2139	0.2209	0.2288	0.2375	0.2465	0.2568	0.2665	0.2796	0.2956	0.3133	0.3313	0.3544	0.3863	0.4214	0.4521	0.4805	0.5065	0.5303	0.5544	0.5733	0.5923	0.6143	0.6306	0.6454	0.6596	0.6743	0.6906	0.7049	0.719	0.7372	0.7517	0.7672	0.7805	0.8013
C. auris (0%)	0.1384	0.1395	0.1404	0.1426	0.1465	0.1518	0.1577	0.1649	0.1722	0.1781	0.1856	0.1934	0.2021	0.2103	0.2188	0.2281	0.2361	0.2452	0.2545	0.2646	0.2744	0.2857	0.2985	0.3098	0.3236	0.3393	0.3565	0.3762	0.3953	0.4142	0.4323	0.4503	0.4664	0.4815	0.4959	0.5087	0.5199	0.5295	0.5406	0.55	0.5575	0.5641	0.5739	0.5794	0.5853	0.592	0.5983	0.6047	0.6101
C. auris (0%)	0.1386	0.1395	0.1404	0.1427	0.1471	0.1521	0.1581	0.164	0.1706	0.1769	0.1837	0.1905	0.1979	0.2057	0.2143	0.2224	0.2305	0.2391	0.2471	0.2572	0.2654	0.2762	0.2867	0.2975	0.309	0.3217	0.3362	0.3541	0.3721	0.3924	0.4126	0.4329	0.4509	0.4682	0.4852	0.4981	0.5112	0.5227	0.5339	0.5436	0.5534	0.5633	0.5721	0.5838	0.5945	0.607	0.618	0.6307	0.6447
C. auris (0%)	0.14	0.1413	0.1425	0.145	0.1486	0.1532	0.1582	0.1633	0.1687	0.1738	0.1799	0.1857	0.1924	0.1996	0.2053	0.212	0.2192	0.2272	0.2344	0.2431	0.2513	0.2615	0.2734	0.2862	0.2995	0.3147	0.3306	0.3493	0.3712	0.3925	0.4138	0.4342	0.4502	0.4641	0.4783	0.4908	0.5032	0.5178	0.5273	0.5383	0.5498	0.5583	0.5668	0.5771	0.5895	0.5966	0.6064	0.6155	0.6252
C. auris (0%)	0.1414	0.1412	0.1424	0.1449	0.1481	0.1532	0.1593	0.1667	0.1736	0.1829	0.1907	0.1988	0.2098	0.2202	0.2314	0.2425	0.2555	0.2649	0.2793	0.2975	0.3115	0.3285	0.3488	0.3738	0.4002	0.4402	0.4758	0.5113	0.5479	0.5829	0.6155	0.6481	0.6811	0.7218	0.7385	0.7857	0.8571	0.8806	0.9142	0.9456	0.9664	0.9999	1.0278	1.0515	1.0753	1.1021	1.1248	1.1475	1.1697
C. auris (0%)	0.146	0.1474	0.1489	0.1516	0.1561	0.1615	0.1669	0.1723	0.178	0.1845	0.1914	0.1986	0.2048	0.2135	0.2203	0.2284	0.2351	0.2424	0.2503	0.26	0.2698	0.2803	0.2894	0.303	0.3191	0.3328	0.3502	0.3714	0.3963	0.4247	0.4481	0.4679	0.4863	0.5043	0.5205	0.535	0.5497	0.5649	0.5752	0.5871	0.5988	0.6097	0.6217	0.6326	0.6442	0.6536	0.663	0.6726	0.6833
C. auris (0%)	0.1506	0.1533	0.1552	0.1562	0.162	0.1677	0.1722	0.179	0.1864	0.1937	0.2035	0.2102	0.2161	0.225	0.2363	0.2434	0.2536	0.2644	0.2751	0.2885	0.3025	0.3236	0.3373	0.3541	0.3767	0.4062	0.4403	0.4749	0.5034	0.5316	0.5624	0.6207	0.6248	0.6541	0.6785	0.7085	0.7198	0.7415	0.7687	0.7656	0.7878	0.8055	0.8271	0.8286	0.8505	0.8515	0.8684	0.8701	0.8857
GPP broth	0.1141	0.1142	0.1139	0.1135	0.1134	0.1129	0.1132	0.113	0.1133	0.1133	0.1129	0.1129	0.1128	0.1133	0.1131	0.1128	0.1131	0.1129	0.1128	0.1128	0.1129	0.1128	0.1131	0.1131	0.113	0.113	0.113	0.1131	0.113	0.1133	0.1133	0.1134	0.1132	0.1131	0.1132	0.1131	0.113	0.1132	0.1131	0.1132	0.1132	0.1132	0.1132	0.113	0.1133	0.1132	0.1132	0.1134	0.1133
GPP broth	0.115	0.1149	0.1146	0.1144	0.1143	0.114	0.1142	0.1137	0.1137	0.1137	0.1136	0.1135	0.1135	0.1134	0.1134	0.1137	0.1134	0.1134	0.1135	0.1134	0.1133	0.1134	0.1133	0.1134	0.1133	0.1134	0.1135	0.1134	0.1135	0.1135	0.1135	0.1135	0.1135	0.1135	0.1134	0.1135	0.1135	0.1135	0.1134	0.1134	0.1135	0.1134	0.1134	0.1136	0.1135	0.1135	0.1137	0.1135	0.1135
GPP broth	0.1156	0.1156	0.1153	0.1153	0.1152	0.1149	0.1148	0.1147	0.1153	0.1148	0.1146	0.1145	0.1144	0.1148	0.1146	0.1145	0.1148	0.1146	0.1147	0.1146	0.1147	0.1147	0.1145	0.1147	0.1148	0.1149	0.1148	0.1145	0.1148	0.1149	0.1149	0.1149	0.115	0.1147	0.1148	0.1148	0.115	0.1146	0.115	0.1149	0.1147	0.1148	0.1147	0.1149	0.1149	0.1147	0.1148	0.115	0.1152
GPP broth	0.1172	0.1171	0.117	0.1168	0.1168	0.1167	0.1166	0.1166	0.1164	0.1164	0.1165	0.1164	0.1163	0.1163	0.1161	0.1162	0.1162	0.1161	0.1163	0.1161	0.1162	0.1162	0.1161	0.1161	0.1161	0.1161	0.1161	0.1162	0.1162	0.1161	0.1163	0.1161	0.1163	0.1161	0.1162	0.1162	0.1162	0.1161	0.1162	0.1161	0.1161	0.1161	0.1162	0.1161	0.116	0.116	0.1161	0.1161	0.1168
GPP broth	0.1198	0.1199	0.1193	0.119	0.119	0.119	0.1197	0.1192	0.1191	0.1192	0.1191	0.1191	0.119	0.1191	0.1189	0.119	0.12	0.1199	0.119	0.1195	0.1201	0.1201	0.1201	0.1201	0.1202	0.1202	0.1202	0.1203	0.1203	0.1202	0.1203	0.1203	0.1203	0.1203	0.1202	0.1203	0.1203	0.1202	0.1202	0.1203	0.1203	0.1203	0.1202	0.1202	0.1203	0.1203	0.1202	0.1203	0.1202
GPP broth	0.1196	0.1197	0.1191	0.119	0.1191	0.1192	0.1187	0.1189	0.1185	0.1186	0.1183	0.1185	0.1183	0.1186	0.1182	0.1182	0.1182	0.1183	0.1185	0.1183	0.1181	0.1183	0.1183	0.1184	0.1185	0.1185	0.1185	0.1183	0.1181	0.1183	0.1184	0.1182	0.1183	0.1184	0.1182	0.1184	0.1182	0.1182	0.1183	0.1181	0.1182	0.1183	0.1187	0.1182	0.1182	0.1182	0.1181	0.1185	0.1183
GPP broth	0.1247	0.1248	0.124	0.1244	0.1241	0.124	0.1242	0.1239	0.1237	0.1237	0.1238	0.1238	0.1236	0.124	0.1235	0.1235	0.124	0.1236	0.1235	0.1235	0.1234	0.1235	0.1233	0.1234	0.1234	0.1231	0.1233	0.1235	0.1236	0.1236	0.1235	0.1236	0.1237	0.1236	0.1236	0.1237	0.1236	0.1236	0.1235	0.1235	0.1236	0.1235	0.1235	0.1237	0.1235	0.1235	0.1235	0.1236	0.1239
GPP broth	0.1337	0.134	0.1339	0.1335	0.1337	0.1336	0.134	0.1336	0.1337	0.1335	0.1337	0.1335	0.1335	0.1338	0.1335	0.1336	0.1331	0.1332	0.1333	0.1333	0.1333	0.1332	0.1331	0.1333	0.1335	0.1332	0.1332	0.1332	0.1336	0.1332	0.1331	0.1332	0.1332	0.1332	0.1332	0.1331	0.1331	0.1331	0.1331	0.1331	0.1332	0.1331	0.1331	0.1332	0.1334	0.1333	0.1333	0.1333	0.1334
[truncated: 101 more columns]

## Sheet: Hydrophilic Experiment
Time (seconds)	0	977.3	1954.7	2932	3909.3	4886.7	5864	6841.4	7818.8	8796.1	9773.5	10750.8	11728.1	12705.5	13682.8	14660.1	15637.5	16614.8	17592.2	18569.5	19546.8	20524.2	21501.5	22478.9	23456.3	24433.7	25411	26388.4	27365.7	28343.1	29320.5	30297.8	31275.1	32252.5	33229.9	34207.2	35184.6	36161.9	37139.2	38116.8	39094.1	40071.4	41048.8	42026.1	43003.4	43980.8	44958.1	45935.5	46912.8
E. coli (no Arborvitae oil 0%)	0.1463	0.1459	0.1465	0.1473	0.1504	0.1565	0.1682	0.1913	0.221	0.2743	0.3209	0.348	0.3695	0.3815	0.3979	0.4096	0.4267	0.4421	0.452	0.4681	0.4979	0.5209	0.5415	0.5564	0.575	0.5884	0.599	0.6098	0.6161	0.6217	0.6261	0.6294	0.6319	0.6374	0.6377	0.6413	0.6405	0.6416	0.6436	0.6443	0.6426	0.6442	0.643	0.6425	0.6415	0.6391	0.6383	0.637	0.6348
E. coli (no Arborvitae oil 0%)	0.1524	0.1518	0.1523	0.1531	0.1557	0.1603	0.1713	0.1973	0.2343	0.2753	0.3131	0.3409	0.368	0.3873	0.4036	0.4165	0.4342	0.4503	0.4623	0.4839	0.5133	0.5314	0.5539	0.5681	0.5828	0.5919	0.6013	0.6082	0.611	0.6124	0.6164	0.6154	0.615	0.6156	0.6166	0.6152	0.614	0.6136	0.6128	0.611	0.6093	0.6087	0.6079	0.6066	0.6047	0.6023	0.6028	0.5993	0.5988
E. coli (no Arborvitae oil 0%)	0.14	0.14	0.1403	0.1407	0.1417	0.1439	0.1509	0.1694	0.1998	0.2308	0.2891	0.3128	0.3436	0.3651	0.3758	0.3931	0.4077	0.4213	0.4366	0.4538	0.4679	0.4859	0.5069	0.526	0.5449	0.562	0.5792	0.5926	0.6022	0.6108	0.6156	0.6202	0.6224	0.6275	0.6264	0.6269	0.6259	0.6257	0.6257	0.6246	0.6231	0.6219	0.621	0.62	0.6175	0.6144	0.6132	0.6105	0.6101
E. coli (no Arborvitae oil 0%)	0.149	0.1492	0.1504	0.1522	0.1577	0.1671	0.1807	0.2025	0.2386	0.2782	0.3052	0.3407	0.3643	0.3811	0.397	0.4096	0.4267	0.4405	0.4555	0.479	0.5017	0.5254	0.5494	0.5666	0.5857	0.5995	0.6114	0.6195	0.6257	0.6309	0.6353	0.6358	0.6364	0.6392	0.6388	0.6388	0.6379	0.637	0.6351	0.6342	0.6328	0.6317	0.6303	0.6297	0.6272	0.6264	0.6244	0.6224	0.6212
E. coli (no Arborvitae oil 0%)	0.1509	0.151	0.1515	0.1532	0.157	0.165	0.1776	0.1942	0.2224	0.2687	0.3178	0.3478	0.3705	0.382	0.393	0.4114	0.4271	0.4419	0.4528	0.4685	0.4879	0.5055	0.5287	0.5463	0.5705	0.591	0.6073	0.6223	0.6338	0.6436	0.6509	0.6569	0.66	0.6688	0.6688	0.6702	0.6698	0.6712	0.6716	0.6709	0.6693	0.6685	0.6673	0.6672	0.6652	0.6627	0.6628	0.6606	0.6594
E. coli (no Arborvitae oil 0%)	0.1421	0.1419	0.1425	0.1434	0.1466	0.1526	0.1645	0.1895	0.2268	0.27	0.2951	0.3331	0.3625	0.3769	0.4003	0.4116	0.4244	0.4413	0.4524	0.4774	0.4938	0.5165	0.5365	0.5542	0.5738	0.5902	0.6051	0.6186	0.6277	0.6344	0.6389	0.6414	0.642	0.6464	0.6458	0.645	0.6448	0.6438	0.6421	0.6412	0.641	0.6403	0.6383	0.6357	0.6354	0.6349	0.6313	0.6298	0.6277
E. coli (no Arborvitae oil 0%)	0.1367	0.1367	0.1371	0.1379	0.1401	0.1444	0.1553	0.1845	0.2245	0.2616	0.2993	0.3287	0.3586	0.3769	0.3934	0.4061	0.4232	0.4354	0.4532	0.4775	0.4928	0.5131	0.5333	0.5458	0.5601	0.5691	0.578	0.5843	0.5881	0.592	0.5948	0.5969	0.5964	0.5994	0.5997	0.5992	0.5986	0.5976	0.595	0.5936	0.5924	0.5916	0.5887	0.5867	0.5859	0.585	0.5826	0.5811	0.5791
E. coli (no Arborvitae oil 0%)	0.1521	0.1526	0.1531	0.1546	0.1581	0.1649	0.1772	0.1997	0.2343	0.2747	0.3066	0.3396	0.3681	0.3853	0.406	0.4194	0.4338	0.4506	0.4635	0.4873	0.5064	0.5279	0.549	0.5661	0.5828	0.5952	0.6062	0.6157	0.6219	0.6256	0.6321	0.6307	0.6318	0.6343	0.6337	0.6333	0.6339	0.6332	0.6314	0.6299	0.629	0.6282	0.6251	0.6226	0.6226	0.6212	0.6187	0.6177	0.6162
E. coli (no Arborvitae oil 0%)	0.1484	0.1481	0.1483	0.149	0.1514	0.1564	0.1673	0.1928	0.2298	0.264	0.3054	0.3354	0.3627	0.3821	0.4007	0.4137	0.4316	0.4454	0.4636	0.4869	0.5094	0.5313	0.5553	0.5716	0.5835	0.5954	0.6038	0.6122	0.6159	0.6191	0.6228	0.6229	0.6235	0.6236	0.6227	0.6231	0.6236	0.6208	0.62	0.6195	0.6183	0.6179	0.616	0.6148	0.6137	0.6121	0.6132	0.6088	0.6068
E. coli (no Arborvitae oil 0%)	0.1486	0.1491	0.1495	0.1503	0.1534	0.1595	0.1709	0.1938	0.2247	0.2668	0.3083	0.3359	0.3646	0.3835	0.3965	0.4154	0.4303	0.4447	0.4551	0.4812	0.5004	0.5278	0.5498	0.5688	0.589	0.6036	0.6215	0.6338	0.642	0.6516	0.6553	0.6599	0.6607	0.6635	0.6652	0.6646	0.664	0.6634	0.6631	0.6628	0.6598	0.6615	0.6594	0.6576	0.657	0.6555	0.6559	0.6524	0.6507
E. coli (hydrophilc solution Aborvitae oil/MH broth vortex & centrifuge .95%)	0.3006	0.2668	0.2295	0.1928	0.187	0.1822	0.1804	0.1784	0.1766	0.1762	0.1746	0.174	0.1734	0.173	0.1708	0.1706	0.1705	0.1701	0.1699	0.1687	0.1687	0.1675	0.1674	0.1676	0.168	0.167	0.1664	0.1668	0.1664	0.1654	0.1648	0.1641	0.1645	0.1637	0.1638	0.1642	0.1636	0.1634	0.163	0.1625	0.1625	0.1621	0.162	0.1619	0.1621	0.1618	0.162	0.1616	0.1614
E. coli (hydrophilc solution Aborvitae oil/MH broth vortex & centrifuge .95%)	0.296	0.2578	0.218	0.1884	0.1821	0.1807	0.1753	0.174	0.1719	0.1711	0.1701	0.1692	0.1683	0.1675	0.1661	0.1661	0.1664	0.1654	0.1644	0.164	0.1637	0.1629	0.163	0.1629	0.1623	0.1617	0.1614	0.1608	0.1609	0.1606	0.1601	0.1595	0.1604	0.1596	0.1593	0.1595	0.1586	0.1587	0.1585	0.1581	0.1579	0.158	0.1574	0.1568	0.1575	0.1568	0.1569	0.1575	0.1568
E. coli (hydrophilc solution Aborvitae oil/MH broth vortex & centrifuge .95%)	0.2953	0.255	0.2202	0.1932	0.1855	0.1821	0.1803	0.1789	0.1763	0.1758	0.1753	0.174	0.1732	0.174	0.1722	0.1709	0.1705	0.1698	0.1701	0.1692	0.1691	0.1688	0.1678	0.1679	0.1681	0.1673	0.1674	0.1671	0.1664	0.166	0.1661	0.1658	0.1661	0.1653	0.1651	0.1651	0.1649	0.1649	0.1643	0.1636	0.1637	0.1645	0.1634	0.163	0.1631	0.163	0.1633	0.1625	0.1627
E. coli (hydrophilc solution Aborvitae oil/MH broth vortex & centrifuge .95%)	0.289	0.253	0.218	0.1932	0.1847	0.1804	0.1785	0.1764	0.1745	0.1732	0.172	0.1718	0.1703	0.1703	0.1689	0.1678	0.1678	0.1672	0.1674	0.1669	0.1661	0.1654	0.165	0.1653	0.1639	0.1639	0.1637	0.1631	0.163	0.162	0.1621	0.1612	0.1615	0.1609	0.1609	0.1606	0.1603	0.1603	0.1599	0.1603	0.1595	0.1595	0.1594	0.1585	0.1587	0.1591	0.1581	0.1584	0.1584
E. coli (hydrophilc solution Aborvitae oil/MH broth vortex & centrifuge .95%)	0.2896	0.25	0.2149	0.1901	0.1868	0.18	0.1771	0.1742	0.1731	0.1725	0.1727	0.1703	0.1696	0.1695	0.1679	0.1676	0.1669	0.1663	0.1671	0.1661	0.1654	0.1653	0.1653	0.1659	0.166	0.1661	0.1666	0.1663	0.165	0.1648	0.1647	0.1642	0.1648	0.163	0.1642	0.1634	0.1633	0.1628	0.1626	0.1618	0.1615	0.1615	0.1609	0.1607	0.1607	0.1609	0.1601	0.1598	0.1593
E. coli (hydrophilc solution Aborvitae oil/MH broth vortex & centrifuge .95%)	0.2983	0.2592	0.221	0.1944	0.1869	0.1856	0.1824	0.1812	0.1784	0.1787	0.1786	0.1782	0.1759	0.1756	0.1738	0.1737	0.1744	0.1735	0.1742	0.1731	0.1733	0.1721	0.1717	0.1716	0.1723	0.1728	0.1722	0.1728	0.1715	0.1721	0.1713	0.169	0.1707	0.1679	0.1698	0.1698	0.1689	0.1684	0.1677	0.1678	0.1672	0.1685	0.1675	0.1674	0.1666	0.1666	0.1656	0.1662	0.1657
E. coli (hydrophilc solution Aborvitae oil/MH broth vortex & centrifuge .95%)	0.2741	0.2319	0.198	0.1773	0.1685	0.165	0.162	0.1614	0.1578	0.158	0.156	0.1539	0.1541	0.1527	0.1522	0.1507	0.1494	0.1497	0.1485	0.148	0.1469	0.1465	0.1461	0.1455	0.1455	0.1448	0.145	0.1439	0.1434	0.1432	0.1426	0.1421	0.1424	0.1419	0.1415	0.1414	0.1411	0.1411	0.1406	0.1408	0.1405	0.1398	0.1401	0.14	0.1394	0.1394	0.1391	0.1389	0.1388
E. coli (hydrophilc solution Aborvitae oil/MH broth vortex & centrifuge .95%)	0.2827	0.2439	0.2076	0.1846	0.1788	0.1764	0.1721	0.1712	0.1693	0.1681	0.1667	0.1654	0.1663	0.165	0.1647	0.162	0.1617	0.1614	0.161	0.1615	0.1605	0.1599	0.1609	0.1616	0.1638	0.164	0.1632	0.164	0.1647	0.1631	0.1631	0.1624	0.1618	0.1627	0.1617	0.1616	0.1609	0.1609	0.1614	0.1608	0.1603	0.1612	0.1607	0.1611	0.1605	0.1606	0.1607	0.1599	0.1597
E. coli (hydrophilc solution Aborvitae oil/MH broth vortex & centrifuge .95%)	0.3004	0.2594	0.2223	0.2005	0.1908	0.1875	0.1868	0.1849	0.1835	0.1831	0.1814	0.18	0.1799	0.1784	0.177	0.1763	0.1757	0.1749	0.1744	0.175	0.1723	0.1715	0.1713	0.1715	0.1743	0.173	0.1731	0.176	0.1752	0.1756	0.1716	0.1743	0.1736	0.1755	0.1732	0.1745	0.172	0.1721	0.1732	0.1727	0.1705	0.1716	0.1717	0.1713	0.1695	0.169	0.1698	0.1677	0.1684
E. coli (hydrophilc solution Aborvitae oil/MH broth vortex & centrifuge .95%)	0.2811	0.2407	0.2069	0.1864	0.1762	0.1755	0.1722	0.1698	0.1682	0.1661	0.1659	0.1649	0.1634	0.1636	0.1616	0.1617	0.1604	0.1602	0.1589	0.1583	0.1559	0.1551	0.1559	0.1544	0.154	0.1549	0.1528	0.1528	0.1519	0.1513	0.1518	0.1511	0.1497	0.1503	0.1497	0.15	0.1488	0.149	0.1483	0.1479	0.1477	0.148	0.1481	0.148	0.1472	0.1477	0.1469	0.1467	0.1462
E. coli (hydrophilc solution Aborvitae oil/MH broth vortex & centrifuge .95%)	0.2844	0.2454	0.2102	0.1894	0.1812	0.1795	0.1762	0.1764	0.1724	0.1728	0.1703	0.1697	0.1682	0.1676	0.1668	0.166	0.1656	0.1663	0.1648	0.165	0.1639	0.1631	0.1632	0.1629	0.1629	0.1622	0.1625	0.1622	0.1608	0.1608	0.1602	0.1606	0.1602	0.1595	0.1599	0.1593	0.1581	0.1598	0.1589	0.1595	0.1579	0.158	0.1591	0.1574	0.1571	0.1571	0.1569	0.1575	0.1573
E. coli (hydrophilc solution Aborvitae oil/MH broth vortex & centrifuge .95%)	0.3006	0.2568	0.2188	0.197	0.1898	0.1859	0.1834	0.1775	0.1808	0.1789	0.1781	0.1781	0.177	0.1754	0.1762	0.172	0.1724	0.1699	0.1705	0.1705	0.1691	0.1675	0.1664	0.1667	0.1683	0.1691	0.1681	0.1724	0.1734	0.173	0.1705	0.1724	0.1703	0.1752	0.1731	0.1747	0.1741	0.1745	0.175	0.1751	0.1743	0.1743	0.175	0.177	0.1754	0.1753	0.1753	0.1741	0.1746
E. coli (hydrophobic solution Arborvitae oil/MH broth vortex only .95%)	0.5851	0.5303	0.4742	0.4391	0.4064	0.3825	0.3774	0.3588	0.3449	0.3292	0.3304	0.317	0.3068	0.2947	0.2909	0.2835	0.2786	0.2779	0.275	0.2635	0.2671	0.2596	0.2555	0.2547	0.2509	0.247	0.2457	0.2412	0.2367	0.2374	0.2237	0.2228	0.2091	0.2052	0.1973	0.1942	0.1926	0.1878	0.182	0.1834	0.1842	0.1841	0.1812	0.1815	0.1805	0.1837	0.179	0.1794	0.1798
E. coli (hydrophobic solution Arborvitae oil/MH broth vortex only .95%)	0.5924	0.5323	0.48	0.4521	0.4188	0.3911	0.3793	0.3626	0.3504	0.3434	0.3326	0.3233	0.3201	0.3063	0.2944	0.2969	0.2938	0.2872	0.2841	0.2782	0.2728	0.2683	0.2681	0.2618	0.2641	0.2583	0.2534	0.2568	0.2597	0.2527	0.2455	0.2392	0.2425	0.2323	0.2323	0.2234	0.2169	0.2121	0.2056	0.1993	0.2034	0.2007	0.197	0.1941	0.1903	0.1978	0.1909	0.1896	0.1834
E. coli (hydrophobic solution Arborvitae oil/MH broth vortex only .95%)	0.5618	0.5075	0.4556	0.418	0.3859	0.3575	0.3358	0.3152	0.3057	0.2924	0.2834	0.2673	0.2573	0.2524	0.2508	0.2345	0.2327	0.2255	0.2277	0.2208	0.2113	0.214	0.2077	0.2032	0.2023	0.2011	0.199	0.1946	0.1945	0.1869	0.187	0.1816	0.1855	0.1801	0.1804	0.1757	0.1803	0.1753	0.1742	0.1717	0.1717	0.17	0.1722	0.1712	0.1665	0.1658	0.1657	0.1679	0.1656
E. coli (hydrophobic solution Arborvitae oil/MH broth vortex only .95%)	0.5775	0.5315	0.4856	0.4425	0.4106	0.3867	0.3708	0.3486	0.3401	0.3287	0.3161	0.2991	0.2964	0.2871	0.2811	0.2771	0.274	0.2621	0.2587	0.2526	0.2419	0.2471	0.236	0.2317	0.2279	0.2306	0.223	0.2247	0.2224	0.2177	0.2105	0.2092	0.2068	0.2029	0.2036	0.1972	0.1956	0.1929	0.188	0.1883	0.1895	0.1835	0.1891	0.1828	0.1798	0.1833	0.1794	0.1802	0.1798
E. coli (hydrophobic solution Arborvitae oil/MH broth vortex only .95%)	0.5851	0.5258	0.4806	0.445	0.4148	0.3974	0.3751	0.361	0.3462	0.3371	0.3283	0.3171	0.3052	0.2972	0.2884	0.2832	0.2738	0.2726	0.2672	0.2585	0.2644	0.2514	0.2515	0.246	0.2412	0.2363	0.2393	0.236	0.2347	0.2307	0.2305	0.2274	0.2229	0.2196	0.2235	0.2205	0.2186	0.2184	0.2126	0.2091	0.207	0.2049	0.2028	0.1959	0.1968	0.1974	0.1938	0.1901	0.1906
E. coli (hydrophobic solution Arborvitae oil/MH broth vortex only .95%)	0.5628	0.5127	0.4661	0.4286	0.3933	0.373	0.3482	0.3296	0.3159	0.3025	0.2876	0.2826	0.2725	0.261	0.2485	0.2451	0.2368	0.2311	0.2267	0.23	0.2147	0.2148	0.2078	0.204	0.2008	0.2024	0.1973	0.1959	0.1959	0.192	0.1918	0.1904	0.1854	0.1855	0.1838	0.181	0.1792	0.1825	0.1802	0.1798	0.1784	0.1774	0.177	0.1732	0.1751	0.1757	0.1701	0.1733	0.1716
E. coli (hydrophobic solution Arborvitae oil/MH broth vortex only .95%)	0.5798	0.5285	0.4864	0.4551	0.432	0.3981	0.3839	0.3709	0.3524	0.3397	0.3355	0.3274	0.3126	0.3006	0.2994	0.2867	0.2866	0.2793	0.2611	0.2674	0.2589	0.254	0.2507	0.245	0.245	0.2412	0.2402	0.238	0.2387	0.2307	0.2282	0.2234	0.2216	0.2145	0.2179	0.2164	0.2106	0.215	0.2116	0.2109	0.208	0.2049	0.2038	0.1973	0.1949	0.1962	0.19	0.1855	0.1889
E. coli (hydrophobic solution Arborvitae oil/MH broth vortex only .95%)	0.5786	0.5303	0.4836	0.454	0.4218	0.3956	0.373	0.3598	0.3496	0.3393	0.3326	0.3128	0.3033	0.2957	0.2956	0.2856	0.2793	0.2817	0.2715	0.2718	0.263	0.262	0.2545	0.2516	0.2459	0.243	0.2432	0.2382	0.2362	0.2315	0.2297	0.2304	0.2288	0.2261	0.2293	0.2242	0.2252	0.2257	0.2254	0.2196	0.2153	0.2122	0.2064	0.2081	0.2037	0.2004	0.1966	0.1963	0.1919
E. coli (hydrophobic solution Arborvitae oil/MH broth vortex only .95%)	0.5771	0.5351	0.4895	0.4568	0.4301	0.4105	0.3929	0.3758	0.3689	0.3609	0.3463	0.3385	0.3338	0.3233	0.3182	0.3088	0.2961	0.294	0.2935	0.291	0.2787	0.2773	0.278	0.2712	0.2706	0.2626	0.2571	0.25	0.2523	0.2423	0.2396	0.2365	0.2348	0.2295	0.2236	0.2251	0.2274	0.2297	0.2217	0.2123	0.2107	0.2092	0.2097	0.2078	0.2046	0.2042	0.2016	0.2003	0.198
E. coli (hydrophobic solution Arborvitae oil/MH broth vortex only .95%)	0.5799	0.5417	0.5026	0.4663	0.4318	0.4198	0.4015	0.3885	0.375	0.3643	0.3549	0.3462	0.3352	0.3273	0.3199	0.3078	0.2956	0.2919	0.2832	0.2786	0.2711	0.2663	0.2652	0.2607	0.2606	0.2561	0.2501	0.2543	0.2517	0.2416	0.2349	0.233	0.2244	0.2281	0.222	0.2194	0.2213	0.2159	0.2143	0.21	0.2107	0.2089	0.2034	0.205	0.1982	0.1999	0.1971	0.1988	0.1944
E. coli (hydrophobic solution Arborvitae oil/MH broth vortex only .95%)	0.582	0.5238	0.4853	0.4542	0.4182	0.4005	0.3956	0.38	0.3629	0.3529	0.345	0.3351	0.3246	0.3119	0.3116	0.2915	0.2859	0.2825	0.2663	0.2627	0.2608	0.2452	0.2409	0.2392	0.242	0.2401	0.243	0.24	0.2433	0.241	0.2381	0.2379	0.2311	0.2315	0.2281	0.225	0.2257	0.222	0.2203	0.2155	0.2106	0.2106	0.2026	0.1978	0.1963	0.1973	0.1998	0.206	0.2026
	0.5836	0.5283	0.4827	0.4539	0.4224	0.3973	0.3826	0.3709	0.3589	0.3486	0.3486	0.3359	0.3249	0.3113	0.3132	0.2938	0.292	0.2767	0.2799	0.2766	0.27	0.2643	0.2544	0.2562	0.2522	0.2491	0.2504	0.2449	0.2405	0.2352	0.2328	0.2314	0.2297	0.2263	0.2204	0.219	0.2191	0.2131	0.2108	0.2086	0.2078	0.2106	0.2081	0.1998	0.1989	0.2008	0.2017	0.1984	0.1919
[truncated: 26 more columns]

## Sheet: Concentration Exp. (E. coli)
Time (seconds)	0	977.3	1954.7	2932	3909.3	4886.7	5864	6841.4	7818.8	8796.1	9773.5	10750.8	11728.1	12705.5	13682.8	14660.1	15637.5	16614.8	17592.2	18569.5	19546.8	20524.2	21501.5	22478.9	23456.3	24433.7	25411	26388.4	27365.7	28343.1	29320.5	30297.8	31275.1	32252.5	33229.9	34207.2	35184.6	36161.9	37139.2	38116.8	39094.1	40071.4	41048.8	42026.1	43003.4	43980.8	44958.1	45935.5	46912.8
E. coli (no Arborvitae oil 0%)	0.1463	0.1459	0.1465	0.1473	0.1504	0.1565	0.1682	0.1913	0.221	0.2743	0.3209	0.348	0.3695	0.3815	0.3979	0.4096	0.4267	0.4421	0.452	0.4681	0.4979	0.5209	0.5415	0.5564	0.575	0.5884	0.599	0.6098	0.6161	0.6217	0.6261	0.6294	0.6319	0.6374	0.6377	0.6413	0.6405	0.6416	0.6436	0.6443	0.6426	0.6442	0.643	0.6425	0.6415	0.6391	0.6383	0.637	0.6348
E. coli (no Arborvitae oil 0%)	0.1524	0.1518	0.1523	0.1531	0.1557	0.1603	0.1713	0.1973	0.2343	0.2753	0.3131	0.3409	0.368	0.3873	0.4036	0.4165	0.4342	0.4503	0.4623	0.4839	0.5133	0.5314	0.5539	0.5681	0.5828	0.5919	0.6013	0.6082	0.611	0.6124	0.6164	0.6154	0.615	0.6156	0.6166	0.6152	0.614	0.6136	0.6128	0.611	0.6093	0.6087	0.6079	0.6066	0.6047	0.6023	0.6028	0.5993	0.5988
E. coli (no Arborvitae oil 0%)	0.14	0.14	0.1403	0.1407	0.1417	0.1439	0.1509	0.1694	0.1998	0.2308	0.2891	0.3128	0.3436	0.3651	0.3758	0.3931	0.4077	0.4213	0.4366	0.4538	0.4679	0.4859	0.5069	0.526	0.5449	0.562	0.5792	0.5926	0.6022	0.6108	0.6156	0.6202	0.6224	0.6275	0.6264	0.6269	0.6259	0.6257	0.6257	0.6246	0.6231	0.6219	0.621	0.62	0.6175	0.6144	0.6132	0.6105	0.6101
E. coli (no Arborvitae oil 0%)	0.149	0.1492	0.1504	0.1522	0.1577	0.1671	0.1807	0.2025	0.2386	0.2782	0.3052	0.3407	0.3643	0.3811	0.397	0.4096	0.4267	0.4405	0.4555	0.479	0.5017	0.5254	0.5494	0.5666	0.5857	0.5995	0.6114	0.6195	0.6257	0.6309	0.6353	0.6358	0.6364	0.6392	0.6388	0.6388	0.6379	0.637	0.6351	0.6342	0.6328	0.6317	0.6303	0.6297	0.6272	0.6264	0.6244	0.6224	0.6212
E. coli (no Arborvitae oil 0%)	0.1509	0.151	0.1515	0.1532	0.157	0.165	0.1776	0.1942	0.2224	0.2687	0.3178	0.3478	0.3705	0.382	0.393	0.4114	0.4271	0.4419	0.4528	0.4685	0.4879	0.5055	0.5287	0.5463	0.5705	0.591	0.6073	0.6223	0.6338	0.6436	0.6509	0.6569	0.66	0.6688	0.6688	0.6702	0.6698	0.6712	0.6716	0.6709	0.6693	0.6685	0.6673	0.6672	0.6652	0.6627	0.6628	0.6606	0.6594
E. coli (no Arborvitae oil 0%)	0.1421	0.1419	0.1425	0.1434	0.1466	0.1526	0.1645	0.1895	0.2268	0.27	0.2951	0.3331	0.3625	0.3769	0.4003	0.4116	0.4244	0.4413	0.4524	0.4774	0.4938	0.5165	0.5365	0.5542	0.5738	0.5902	0.6051	0.6186	0.6277	0.6344	0.6389	0.6414	0.642	0.6464	0.6458	0.645	0.6448	0.6438	0.6421	0.6412	0.641	0.6403	0.6383	0.6357	0.6354	0.6349	0.6313	0.6298	0.6277
E. coli (no Arborvitae oil 0%)	0.1367	0.1367	0.1371	0.1379	0.1401	0.1444	0.1553	0.1845	0.2245	0.2616	0.2993	0.3287	0.3586	0.3769	0.3934	0.4061	0.4232	0.4354	0.4532	0.4775	0.4928	0.5131	0.5333	0.5458	0.5601	0.5691	0.578	0.5843	0.5881	0.592	0.5948	0.5969	0.5964	0.5994	0.5997	0.5992	0.5986	0.5976	0.595	0.5936	0.5924	0.5916	0.5887	0.5867	0.5859	0.585	0.5826	0.5811	0.5791
E. coli (no Arborvitae oil 0%)	0.1521	0.1526	0.1531	0.1546	0.1581	0.1649	0.1772	0.1997	0.2343	0.2747	0.3066	0.3396	0.3681	0.3853	0.406	0.4194	0.4338	0.4506	0.4635	0.4873	0.5064	0.5279	0.549	0.5661	0.5828	0.5952	0.6062	0.6157	0.6219	0.6256	0.6321	0.6307	0.6318	0.6343	0.6337	0.6333	0.6339	0.6332	0.6314	0.6299	0.629	0.6282	0.6251	0.6226	0.6226	0.6212	0.6187	0.6177	0.6162
E. coli (no Arborvitae oil 0%)	0.1484	0.1481	0.1483	0.149	0.1514	0.1564	0.1673	0.1928	0.2298	0.264	0.3054	0.3354	0.3627	0.3821	0.4007	0.4137	0.4316	0.4454	0.4636	0.4869	0.5094	0.5313	0.5553	0.5716	0.5835	0.5954	0.6038	0.6122	0.6159	0.6191	0.6228	0.6229	0.6235	0.6236	0.6227	0.6231	0.6236	0.6208	0.62	0.6195	0.6183	0.6179	0.616	0.6148	0.6137	0.6121	0.6132	0.6088	0.6068
E. coli (no Arborvitae oil 0%)	0.1486	0.1491	0.1495	0.1503	0.1534	0.1595	0.1709	0.1938	0.2247	0.2668	0.3083	0.3359	0.3646	0.3835	0.3965	0.4154	0.4303	0.4447	0.4551	0.4812	0.5004	0.5278	0.5498	0.5688	0.589	0.6036	0.6215	0.6338	0.642	0.6516	0.6553	0.6599	0.6607	0.6635	0.6652	0.6646	0.664	0.6634	0.6631	0.6628	0.6598	0.6615	0.6594	0.6576	0.657	0.6555	0.6559	0.6524	0.6507
E. coli (High Concentrated Arborvitae oil solution.95%)	0.3006	0.2668	0.2295	0.1928	0.187	0.1822	0.1804	0.1784	0.1766	0.1762	0.1746	0.174	0.1734	0.173	0.1708	0.1706	0.1705	0.1701	0.1699	0.1687	0.1687	0.1675	0.1674	0.1676	0.168	0.167	0.1664	0.1668	0.1664	0.1654	0.1648	0.1641	0.1645	0.1637	0.1638	0.1642	0.1636	0.1634	0.163	0.1625	0.1625	0.1621	0.162	0.1619	0.1621	0.1618	0.162	0.1616	0.1614
E. coli (High Concentrated Arborvitae oil solution.95%)	0.296	0.2578	0.218	0.1884	0.1821	0.1807	0.1753	0.174	0.1719	0.1711	0.1701	0.1692	0.1683	0.1675	0.1661	0.1661	0.1664	0.1654	0.1644	0.164	0.1637	0.1629	0.163	0.1629	0.1623	0.1617	0.1614	0.1608	0.1609	0.1606	0.1601	0.1595	0.1604	0.1596	0.1593	0.1595	0.1586	0.1587	0.1585	0.1581	0.1579	0.158	0.1574	0.1568	0.1575	0.1568	0.1569	0.1575	0.1568
E. coli (High Concentrated Arborvitae oil solution.95%)	0.2953	0.255	0.2202	0.1932	0.1855	0.1821	0.1803	0.1789	0.1763	0.1758	0.1753	0.174	0.1732	0.174	0.1722	0.1709	0.1705	0.1698	0.1701	0.1692	0.1691	0.1688	0.1678	0.1679	0.1681	0.1673	0.1674	0.1671	0.1664	0.166	0.1661	0.1658	0.1661	0.1653	0.1651	0.1651	0.1649	0.1649	0.1643	0.1636	0.1637	0.1645	0.1634	0.163	0.1631	0.163	0.1633	0.1625	0.1627
E. coli (High Concentrated Arborvitae oil solution.95%)	0.289	0.253	0.218	0.1932	0.1847	0.1804	0.1785	0.1764	0.1745	0.1732	0.172	0.1718	0.1703	0.1703	0.1689	0.1678	0.1678	0.1672	0.1674	0.1669	0.1661	0.1654	0.165	0.1653	0.1639	0.1639	0.1637	0.1631	0.163	0.162	0.1621	0.1612	0.1615	0.1609	0.1609	0.1606	0.1603	0.1603	0.1599	0.1603	0.1595	0.1595	0.1594	0.1585	0.1587	0.1591	0.1581	0.1584	0.1584
E. coli (High Concentrated Arborvitae oil solution.95%)	0.2896	0.25	0.2149	0.1901	0.1868	0.18	0.1771	0.1742	0.1731	0.1725	0.1727	0.1703	0.1696	0.1695	0.1679	0.1676	0.1669	0.1663	0.1671	0.1661	0.1654	0.1653	0.1653	0.1659	0.166	0.1661	0.1666	0.1663	0.165	0.1648	0.1647	0.1642	0.1648	0.163	0.1642	0.1634	0.1633	0.1628	0.1626	0.1618	0.1615	0.1615	0.1609	0.1607	0.1607	0.1609	0.1601	0.1598	0.1593
E. coli (High Concentrated Arborvitae oil solution.95%)	0.2983	0.2592	0.221	0.1944	0.1869	0.1856	0.1824	0.1812	0.1784	0.1787	0.1786	0.1782	0.1759	0.1756	0.1738	0.1737	0.1744	0.1735	0.1742	0.1731	0.1733	0.1721	0.1717	0.1716	0.1723	0.1728	0.1722	0.1728	0.1715	0.1721	0.1713	0.169	0.1707	0.1679	0.1698	0.1698	0.1689	0.1684	0.1677	0.1678	0.1672	0.1685	0.1675	0.1674	0.1666	0.1666	0.1656	0.1662	0.1657
E. coli (High Concentrated Arborvitae oil solution.95%)	0.2741	0.2319	0.198	0.1773	0.1685	0.165	0.162	0.1614	0.1578	0.158	0.156	0.1539	0.1541	0.1527	0.1522	0.1507	0.1494	0.1497	0.1485	0.148	0.1469	0.1465	0.1461	0.1455	0.1455	0.1448	0.145	0.1439	0.1434	0.1432	0.1426	0.1421	0.1424	0.1419	0.1415	0.1414	0.1411	0.1411	0.1406	0.1408	0.1405	0.1398	0.1401	0.14	0.1394	0.1394	0.1391	0.1389	0.1388
E. coli (High Concentrated Arborvitae oil solution.95%)	0.2827	0.2439	0.2076	0.1846	0.1788	0.1764	0.1721	0.1712	0.1693	0.1681	0.1667	0.1654	0.1663	0.165	0.1647	0.162	0.1617	0.1614	0.161	0.1615	0.1605	0.1599	0.1609	0.1616	0.1638	0.164	0.1632	0.164	0.1647	0.1631	0.1631	0.1624	0.1618	0.1627	0.1617	0.1616	0.1609	0.1609	0.1614	0.1608	0.1603	0.1612	0.1607	0.1611	0.1605	0.1606	0.1607	0.1599	0.1597
E. coli (High Concentrated Arborvitae oil solution.95%)	0.3004	0.2594	0.2223	0.2005	0.1908	0.1875	0.1868	0.1849	0.1835	0.1831	0.1814	0.18	0.1799	0.1784	0.177	0.1763	0.1757	0.1749	0.1744	0.175	0.1723	0.1715	0.1713	0.1715	0.1743	0.173	0.1731	0.176	0.1752	0.1756	0.1716	0.1743	0.1736	0.1755	0.1732	0.1745	0.172	0.1721	0.1732	0.1727	0.1705	0.1716	0.1717	0.1713	0.1695	0.169	0.1698	0.1677	0.1684
E. coli (High Concentrated Arborvitae oil solution.95%)	0.2811	0.2407	0.2069	0.1864	0.1762	0.1755	0.1722	0.1698	0.1682	0.1661	0.1659	0.1649	0.1634	0.1636	0.1616	0.1617	0.1604	0.1602	0.1589	0.1583	0.1559	0.1551	0.1559	0.1544	0.154	0.1549	0.1528	0.1528	0.1519	0.1513	0.1518	0.1511	0.1497	0.1503	0.1497	0.15	0.1488	0.149	0.1483	0.1479	0.1477	0.148	0.1481	0.148	0.1472	0.1477	0.1469	0.1467	0.1462
E. coli (High Concentrated Arborvitae oil solution.95%)	0.2844	0.2454	0.2102	0.1894	0.1812	0.1795	0.1762	0.1764	0.1724	0.1728	0.1703	0.1697	0.1682	0.1676	0.1668	0.166	0.1656	0.1663	0.1648	0.165	0.1639	0.1631	0.1632	0.1629	0.1629	0.1622	0.1625	0.1622	0.1608	0.1608	0.1602	0.1606	0.1602	0.1595	0.1599	0.1593	0.1581	0.1598	0.1589	0.1595	0.1579	0.158	0.1591	0.1574	0.1571	0.1571	0.1569	0.1575	0.1573
E. coli (High Concentrated Arborvitae oil solution.95%)	0.3006	0.2568	0.2188	0.197	0.1898	0.1859	0.1834	0.1775	0.1808	0.1789	0.1781	0.1781	0.177	0.1754	0.1762	0.172	0.1724	0.1699	0.1705	0.1705	0.1691	0.1675	0.1664	0.1667	0.1683	0.1691	0.1681	0.1724	0.1734	0.173	0.1705	0.1724	0.1703	0.1752	0.1731	0.1747	0.1741	0.1745	0.175	0.1751	0.1743	0.1743	0.175	0.177	0.1754	0.1753	0.1753	0.1741	0.1746
E. coli (Low Concentrated Arborvitae oil solution .04%)	0.1824	0.1736	0.1715	0.1699	0.1695	0.169	0.1697	0.1732	0.18	0.1953	0.2118	0.2287	0.2584	0.3006	0.3329	0.3621	0.3845	0.4071	0.433	0.4597	0.4832	0.505	0.5259	0.5424	0.5559	0.5698	0.5804	0.5916	0.5943	0.5951	0.5979	0.5957	0.5926	0.5899	0.5922	0.5892	0.5894	0.5866	0.584	0.5817	0.5806	0.5772	0.5745	0.5719	0.5701	0.5682	0.5652	0.561	0.5598
E. coli (Low Concentrated Arborvitae oil solution .04%)	0.1837	0.1741	0.1714	0.1696	0.1685	0.1683	0.17	0.1737	0.1813	0.2003	0.2191	0.2409	0.2729	0.3147	0.3427	0.3706	0.3925	0.4163	0.4407	0.4638	0.4859	0.508	0.5289	0.5456	0.5592	0.5715	0.5815	0.5924	0.5951	0.5967	0.5988	0.5969	0.5955	0.5919	0.5943	0.5927	0.5903	0.5872	0.5835	0.5814	0.5751	0.5716	0.5681	0.5642	0.558	0.5574	0.5512	0.5472	0.5413
E. coli (Low Concentrated Arborvitae oil solution .04%)	0.1831	0.1759	0.172	0.1704	0.1694	0.1698	0.1703	0.1739	0.182	0.2	0.2161	0.2369	0.2695	0.3115	0.3388	0.3711	0.4006	0.428	0.4543	0.4779	0.4994	0.5235	0.5427	0.5582	0.5705	0.5847	0.5967	0.6076	0.6113	0.614	0.616	0.6148	0.6156	0.613	0.6138	0.6099	0.6093	0.6081	0.6034	0.6013	0.598	0.594	0.5906	0.5861	0.5825	0.5821	0.5744	0.5715	0.568
E. coli (Low Concentrated Arborvitae oil solution .04%)	0.1662	0.1573	0.1543	0.1519	0.1509	0.15	0.1494	0.1495	0.1501	0.1539	0.1588	0.1632	0.1741	0.1952	0.2256	0.2795	0.3153	0.3341	0.3518	0.3679	0.3879	0.4097	0.4282	0.4452	0.4625	0.4766	0.4882	0.5053	0.5212	0.5382	0.554	0.5627	0.5689	0.5817	0.5827	0.5851	0.5874	0.5894	0.5896	0.5905	0.5884	0.5887	0.5863	0.5853	0.5834	0.5832	0.5795	0.5783	0.5782
E. coli (Low Concentrated Arborvitae oil solution .04%)	0.1788	0.1711	0.1691	0.1675	0.1673	0.167	0.1676	0.17	0.1767	0.1971	0.2139	0.2356	0.2673	0.3092	0.3349	0.3656	0.3892	0.415	0.4392	0.464	0.479	0.5018	0.521	0.5361	0.5503	0.5613	0.5709	0.5823	0.587	0.5885	0.5878	0.5875	0.5873	0.585	0.5829	0.5801	0.5783	0.5757	0.5728	0.5703	0.5676	0.5683	0.5652	0.563	0.5599	0.5617	0.5557	0.5531	0.5504
E. coli (Low Concentrated Arborvitae oil solution .04%)	0.1809	0.1736	0.1707	0.1695	0.1684	0.1686	0.1697	0.1734	0.1828	0.202	0.2196	0.2382	0.274	0.3138	0.3396	0.3698	0.3933	0.4166	0.4427	0.465	0.4836	0.5063	0.5255	0.5398	0.5558	0.566	0.578	0.5913	0.598	0.6005	0.5988	0.6002	0.5977	0.5914	0.5916	0.5892	0.5874	0.5844	0.58	0.5781	0.5744	0.5714	0.5695	0.5653	0.5612	0.5621	0.5549	0.553	0.5492
E. coli (Low Concentrated Arborvitae oil solution .04%)	0.1649	0.1574	0.1541	0.1517	0.1508	0.1502	0.1497	0.1496	0.1502	0.1536	0.1562	0.1587	0.1668	0.1832	0.2087	0.2531	0.2959	0.3161	0.342	0.3588	0.3786	0.4031	0.4231	0.4398	0.457	0.4698	0.4814	0.4981	0.5132	0.5299	0.5459	0.5593	0.5663	0.5816	0.5808	0.5865	0.588	0.5914	0.5975	0.5996	0.5994	0.6001	0.6001	0.6008	0.5996	0.5989	0.599	0.5999	0.6003
E. coli (Low Concentrated Arborvitae oil solution .04%)	0.1757	0.168	0.1655	0.1638	0.1636	0.1626	0.1642	0.1674	0.1744	0.1953	0.2157	0.2354	0.2669	0.3087	0.3372	0.366	0.3902	0.4141	0.4389	0.4621	0.4824	0.5051	0.5235	0.5406	0.5583	0.5688	0.5789	0.5928	0.5999	0.6004	0.5983	0.5997	0.5968	0.5925	0.5914	0.5902	0.5883	0.5883	0.5864	0.5856	0.5831	0.5852	0.5823	0.5801	0.5781	0.5819	0.5754	0.5729	0.5707
E. coli (Low Concentrated Arborvitae oil solution .04%)	0.1677	0.1596	0.1566	0.1551	0.1542	0.153	0.1526	0.1525	0.153	0.1555	0.1607	0.1673	0.1764	0.195	0.2245	0.2716	0.312	0.3331	0.3543	0.3731	0.3919	0.413	0.4363	0.4558	0.4755	0.4876	0.5021	0.5199	0.5366	0.5511	0.5649	0.5807	0.5841	0.5969	0.5931	0.5963	0.5961	0.5983	0.6	0.5997	0.5978	0.5978	0.5972	0.5959	0.5931	0.5944	0.5919	0.593	0.59
E. coli (Low Concentrated Arborvitae oil solution .04%)	0.1791	0.1712	0.1692	0.1676	0.1679	0.1679	0.1679	0.1709	0.1774	0.193	0.2135	0.2311	0.2566	0.2936	0.329	0.3573	0.3789	0.4041	0.4354	0.4649	0.4899	0.5098	0.5295	0.5438	0.5568	0.5721	0.5858	0.5993	0.6065	0.6109	0.6095	0.6135	0.6111	0.615	0.6084	0.6083	0.6076	0.6085	0.6058	0.6059	0.6044	0.6032	0.6003	0.5992	0.5947	0.5939	0.5921	0.5881	0.5852
E. coli (Low Concentrated Arborvitae oil solution .04%)	0.1658	0.1581	0.1551	0.1532	0.152	0.1509	0.1503	0.1499	0.1495	0.1503	0.1531	0.1559	0.159	0.167	0.1837	0.2105	0.2529	0.298	0.323	0.3442	0.3635	0.3837	0.4021	0.4175	0.4344	0.4533	0.4641	0.4788	0.4919	0.5053	0.5232	0.5386	0.5452	0.5563	0.5565	0.5607	0.5601	0.564	0.5684	0.5702	0.5685	0.5686	0.5681	0.5697	0.5662	0.5638	0.564	0.5623	0.5628
Averages for Growth Curve
Time [s]	0	977.3	1954.7	2932	3909.3	4886.7	5864	6841.4	7818.8	8796.1	9773.5	10750.8	11728.1	12705.5	13682.8	14660.1	15637.5	16614.8	17592.2	18569.5	19546.8	20524.2	21501.5	22478.9	23456.3	24433.7	25411	26388.4	27365.7	28343.1	29320.5	30297.8	31275.1	32252.5	33229.9	34207.2	35184.6	36161.9	37139.2	38116.8	39094.1	40071.4	41048.8	42026.1	43003.4	43980.8	44958.1	45935.5	46912.8
E. coli (No Arborvitae oil added)	0.146933	0.146917	0.147442	0.148425	0.151392	0.157167	0.168558	0.19165	0.225408	0.267842	0.307017	0.336833	0.36455	0.382008	0.398892	0.414325	0.431283	0.44725	0.46275	0.485158	0.505792	0.527817	0.550183	0.56775	0.586758	0.601842	0.616967	0.629592	0.63815	0.646058	0.652525	0.657042	0.659442	0.665467	0.666408	0.668083	0.668725	0.66945	0.670092	0.670283	0.669642	0.670042	0.669183	0.66875	0.668392	0.667017	0.666608	0.664892	0.664025
E. coli (Concentrated .95% Arborvitae oil solution)	0.291008	0.251658	0.21545	0.190608	0.183192	0.180067	0.177225	0.175358	0.173567	0.172875	0.171808	0.170792	0.169967	0.169383	0.168183	0.167117	0.166808	0.166225	0.165933	0.165525	0.164575	0.1638	0.163667	0.16365	0.164117	0.1639	0.163533	0.164017	0.16355	0.163158	0.162408	0.162225	0.162167	0.162125	0.16185	0.162008	0.161217	0.161325	0.161117	0.160908	0.160292	0.160583	0.160442	0.160258	0.159817	0.159775	0.159558	0.159233	0.159108
E. coli (Less Concentrated Arborvitae oil solution .04%)	0.175808	0.167792	0.165	0.1632	0.162567	0.162167	0.162633	0.164667	0.169808	0.18285	0.196742	0.2111	0.234308	0.2669	0.294783	0.32995	0.359883	0.385692	0.4108	0.433158	0.454083	0.47645	0.496642	0.51335	0.529758	0.544025	0.556017	0.570342	0.579625	0.587392	0.59415	0.600125	0.601875	0.605442	0.605867	0.60665	0.60675	0.607417	0.607167	0.607325	0.605558	0.605425	0.604008	0.602883	0.600408	0.601017	0.597692	0.596242	0.594692
[truncated: 26 more columns]

## Sheet: Concentration Exp. (S. aureus)
Time [s]	0	977.8	1955.5	2933.3	3911	4888.8	5866.6	6844.4	7822.1	8799.9	9777.7	10755.4	11733.5	12711.3	13689	14666.8	15644.6	16622.3	17600.1	18577.9	19555.6	20533.4	21511.5	22489.3	23467.1	24444.8	25422.6	26400.4	27378.1	28355.9	29333.9	30312.4	31289.8	32267.5	33245.3	34223.1	35200.8	36178.6	37156.5	38134.1	39111.9	40090.3	41068.1	42045.8	43023.6	44001.4	44979.1	45956.9	46934.6
S. aureus (no Arborvitae oil 0%)	0.1627	0.1624	0.1627	0.1649	0.1689	0.1759	0.1868	0.1991	0.2163	0.2424	0.2725	0.2993	0.3296	0.3534	0.3752	0.3936	0.4126	0.4309	0.4499	0.4636	0.4786	0.4935	0.5074	0.5206	0.5328	0.5443	0.5553	0.5662	0.5761	0.5834	0.5918	0.6011	0.6094	0.6181	0.6275	0.6353	0.6438	0.6524	0.6601	0.6672	0.6749	0.6798	0.6879	0.694	0.698	0.7039	0.7082	0.7149	0.7184
S. aureus (no Arborvitae oil 0%)	0.158	0.1565	0.1585	0.1618	0.1684	0.1815	0.197	0.214	0.2334	0.2559	0.2836	0.3147	0.3503	0.3835	0.4113	0.4351	0.4573	0.4818	0.501	0.5158	0.5344	0.5472	0.5643	0.5798	0.5911	0.606	0.6193	0.6318	0.6404	0.6527	0.664	0.6785	0.6902	0.7003	0.7068	0.7194	0.7344	0.739	0.7497	0.757	0.7671	0.775	0.7838	0.793	0.8009	0.8138	0.8154	0.8285	0.8357
S. aureus (no Arborvitae oil 0%)	0.1535	0.1513	0.1536	0.1571	0.1635	0.1769	0.1946	0.2127	0.2373	0.2591	0.2932	0.3252	0.3589	0.3905	0.4159	0.4407	0.4626	0.4835	0.504	0.5213	0.5371	0.5533	0.5669	0.584	0.5965	0.6093	0.6224	0.6381	0.6476	0.6561	0.6694	0.6792	0.6921	0.7014	0.7102	0.7233	0.7348	0.7388	0.7536	0.7631	0.775	0.7777	0.7939	0.7998	0.8125	0.8224	0.8312	0.8378	0.848
S. aureus (no Arborvitae oil 0%)	0.1517	0.1504	0.1523	0.1556	0.1616	0.1739	0.1906	0.2084	0.2317	0.2547	0.2851	0.316	0.3529	0.3862	0.4129	0.439	0.4635	0.4847	0.5034	0.5186	0.5332	0.5502	0.5617	0.5772	0.5886	0.6022	0.6152	0.628	0.6396	0.6524	0.6636	0.6772	0.69	0.701	0.7118	0.7216	0.7357	0.746	0.7562	0.7709	0.7817	0.7913	0.801	0.8138	0.823	0.8302	0.8384	0.8453	0.8537
S. aureus (no Arborvitae oil 0%)	0.1534	0.1523	0.154	0.1571	0.163	0.1772	0.1943	0.2141	0.2356	0.2616	0.2974	0.3216	0.3563	0.3902	0.4183	0.4434	0.4658	0.4867	0.5061	0.5229	0.5386	0.5559	0.5727	0.5882	0.6025	0.6168	0.6306	0.6476	0.6587	0.6727	0.6846	0.6984	0.708	0.7203	0.7294	0.7445	0.7568	0.7663	0.7768	0.7897	0.798	0.8128	0.8203	0.8315	0.8381	0.8472	0.8582	0.8625	0.8685
S. aureus (no Arborvitae oil 0%)	0.1598	0.1586	0.1598	0.163	0.1682	0.1799	0.1953	0.213	0.2337	0.2545	0.2829	0.3091	0.3435	0.3833	0.4119	0.4362	0.4591	0.481	0.4986	0.5176	0.5337	0.5497	0.5649	0.5813	0.5952	0.6104	0.6238	0.6382	0.651	0.664	0.6753	0.6895	0.702	0.7173	0.7246	0.738	0.7525	0.7589	0.7702	0.7832	0.7878	0.7987	0.8101	0.8179	0.8251	0.8351	0.84	0.8461	0.8529
S. aureus (no Arborvitae oil 0%)	0.1547	0.1534	0.1544	0.1568	0.1599	0.1699	0.1846	0.2023	0.2203	0.2402	0.2716	0.299	0.3387	0.3734	0.4017	0.4315	0.4495	0.4732	0.4969	0.5113	0.5299	0.5499	0.5638	0.5829	0.5909	0.6078	0.6225	0.6351	0.6455	0.655	0.6675	0.6813	0.689	0.7016	0.7126	0.7231	0.7367	0.7437	0.7547	0.7701	0.7738	0.7835	0.7963	0.8007	0.807	0.8151	0.8255	0.8322	0.8375
S. aureus (Low Concentrated Arborvitae oil solution .04%)	0.1734	0.1738	0.1742	0.176	0.1803	0.1866	0.1985	0.2144	0.2334	0.2575	0.2834	0.3119	0.3416	0.3713	0.3983	0.423	0.4472	0.4682	0.4898	0.5077	0.5249	0.5419	0.5574	0.5709	0.5864	0.5994	0.6114	0.6249	0.6368	0.6467	0.6579	0.6683	0.6792	0.6901	0.7029	0.7137	0.7248	0.7345	0.7421	0.75	0.7592	0.7679	0.7734	0.7826	0.7868	0.7893	0.7932	0.8008	0.8061
S. aureus (Low Concentrated Arborvitae oil solution .04%)	0.1526	0.1531	0.1552	0.1567	0.1583	0.1638	0.1727	0.1858	0.2023	0.2244	0.2498	0.279	0.3114	0.3494	0.3838	0.416	0.4444	0.4734	0.4988	0.522	0.544	0.5653	0.5848	0.603	0.6203	0.6358	0.6502	0.662	0.6768	0.6898	0.7024	0.7162	0.7286	0.7423	0.7508	0.7653	0.7779	0.7872	0.7948	0.8086	0.8142	0.825	0.8364	0.8403	0.8509	0.8601	0.8626	0.8714	0.8789
S. aureus (Low Concentrated Arborvitae oil solution .04%)	0.1546	0.1558	0.1561	0.1569	0.1599	0.1648	0.1737	0.1877	0.2032	0.222	0.2484	0.2839	0.3246	0.363	0.3945	0.4207	0.4489	0.478	0.5035	0.5271	0.5497	0.5723	0.5923	0.6125	0.6326	0.6499	0.6668	0.6831	0.7008	0.7175	0.7366	0.7487	0.7666	0.7734	0.7872	0.8107	0.8238	0.8268	0.8438	0.8595	0.8784	0.8867	0.8963	0.8992	0.9271	0.9441	0.9417	0.9546	0.9589
S. aureus (Low Concentrated Arborvitae oil solution .04%)	0.1613	0.1657	0.1649	0.1646	0.1653	0.1704	0.1759	0.1869	0.204	0.2229	0.246	0.2716	0.3032	0.3386	0.3719	0.4044	0.4355	0.4647	0.4903	0.5141	0.5375	0.5593	0.5786	0.5979	0.6153	0.6329	0.6497	0.6665	0.6829	0.6962	0.7094	0.7252	0.7381	0.7521	0.7637	0.7774	0.788	0.7979	0.8104	0.8201	0.8281	0.8346	0.8449	0.8495	0.8582	0.8637	0.8678	0.8753	0.8829
S. aureus (Low Concentrated Arborvitae oil solution .04%)	0.1611	0.1616	0.1612	0.1615	0.1635	0.1667	0.1724	0.1827	0.1963	0.2157	0.2384	0.2664	0.2974	0.3345	0.3726	0.4063	0.4405	0.4711	0.4966	0.5208	0.5434	0.5648	0.5853	0.6049	0.6227	0.6398	0.6568	0.6732	0.6895	0.7049	0.7199	0.734	0.7458	0.7613	0.7725	0.7865	0.7974	0.807	0.8186	0.8285	0.8351	0.8463	0.8547	0.8609	0.868	0.8746	0.8787	0.8851	0.8921
S. aureus (Low Concentrated Arborvitae oil solution .04%)	0.1759	0.1789	0.1786	0.1782	0.1802	0.1835	0.1908	0.2032	0.2175	0.2384	0.2648	0.2968	0.3334	0.3731	0.4093	0.4403	0.4698	0.4981	0.5226	0.5448	0.5679	0.5902	0.6106	0.6308	0.6504	0.6672	0.6853	0.6998	0.7153	0.7313	0.7478	0.7621	0.7774	0.7908	0.8017	0.8189	0.834	0.8431	0.8557	0.8696	0.8863	0.9043	0.911	0.9106	0.9129	0.918	0.9186	0.9199	0.9213
S. aureus (Low Concentrated Arborvitae oil solution .04%)	0.1582	0.1611	0.16	0.1607	0.163	0.1672	0.1755	0.1887	0.2046	0.226	0.2502	0.2796	0.3127	0.3507	0.3878	0.4217	0.4536	0.4832	0.509	0.5331	0.5564	0.5795	0.6002	0.6213	0.6411	0.6576	0.6745	0.6894	0.7055	0.7216	0.7347	0.7492	0.7612	0.775	0.7874	0.797	0.8092	0.8195	0.8271	0.836	0.843	0.853	0.8601	0.866	0.8701	0.8761	0.8807	0.8885	0.8922
S. aureus (High Concentrated Arborvitae oil solution.95%)	0.2236	0.1974	0.1876	0.1866	0.1835	0.1824	0.1825	0.1802	0.1807	0.18	0.1791	0.18	0.1805	0.1801	0.1808	0.1814	0.182	0.1827	0.1847	0.1867	0.1893	0.1926	0.1968	0.2037	0.2127	0.2235	0.2335	0.2431	0.2532	0.2644	0.2774	0.2905	0.3053	0.3161	0.3322	0.3533	0.3687	0.3821	0.3976	0.4114	0.4274	0.4415	0.4533	0.4679	0.4776	0.4878	0.4953	0.502	0.5116
S. aureus (High Concentrated Arborvitae oil solution.95%)	0.2287	0.1976	0.1871	0.186	0.1924	0.185	0.1828	0.1893	0.1851	0.1883	0.1833	0.1945	0.1919	0.1901	0.1958	0.2023	0.2057	0.2068	0.2145	0.2135	0.2184	0.2241	0.2303	0.2374	0.2475	0.2583	0.2707	0.2835	0.2986	0.3143	0.3324	0.3496	0.3695	0.3862	0.4026	0.4201	0.4339	0.4462	0.4539	0.4656	0.474	0.4834	0.4935	0.5029	0.508	0.5171	0.523	0.5287	0.5368
S. aureus (High Concentrated Arborvitae oil solution.95%)	0.2233	0.1946	0.1868	0.183	0.1824	0.1797	0.1887	0.189	0.1846	0.1868	0.1892	0.1834	0.1924	0.1968	0.2017	0.2085	0.2095	0.2137	0.219	0.2367	0.2486	0.2568	0.2635	0.2736	0.2844	0.2956	0.3074	0.3194	0.3298	0.3399	0.3506	0.3595	0.3701	0.3791	0.3883	0.397	0.4062	0.4144	0.4227	0.4311	0.4401	0.4482	0.4566	0.4649	0.4738	0.4836	0.4918	0.5006	0.5095
S. aureus (High Concentrated Arborvitae oil solution.95%)	0.227	0.2027	0.1959	0.1943	0.1914	0.1899	0.1899	0.1907	0.1923	0.1937	0.1964	0.1988	0.2024	0.2068	0.2109	0.2162	0.2227	0.2304	0.2387	0.2472	0.2577	0.2694	0.2795	0.2919	0.3047	0.3175	0.3315	0.3459	0.3583	0.3711	0.3827	0.3937	0.4055	0.4146	0.4255	0.435	0.445	0.4529	0.4619	0.4695	0.4788	0.4864	0.4933	0.4997	0.5087	0.5144	0.5211	0.5272	0.5355
S. aureus (High Concentrated Arborvitae oil solution.95%)	0.228	0.2052	0.1979	0.1939	0.1929	0.1925	0.1926	0.1936	0.1953	0.1976	0.2008	0.2046	0.2096	0.2153	0.2212	0.2288	0.2371	0.2466	0.2562	0.2672	0.2779	0.2894	0.3019	0.3158	0.3295	0.3429	0.3568	0.3716	0.3852	0.3983	0.4105	0.4226	0.4329	0.4447	0.4562	0.4676	0.4827	0.5047	0.5248	0.5388	0.551	0.5633	0.5738	0.5846	0.5968	0.6059	0.6246	0.6636	0.6764
S. aureus (High Concentrated Arborvitae oil solution.95%)	0.2267	0.2039	0.193	0.1923	0.1904	0.1879	0.1885	0.1887	0.1905	0.1921	0.1943	0.197	0.201	0.2057	0.2116	0.2174	0.2255	0.2338	0.2431	0.2533	0.2648	0.276	0.2892	0.3013	0.3165	0.3283	0.3422	0.3555	0.3696	0.3816	0.3928	0.404	0.415	0.426	0.4364	0.4456	0.4555	0.4634	0.4716	0.4808	0.4888	0.4966	0.5062	0.5124	0.5195	0.5261	0.5314	0.5399	0.5457
S. aureus (High Concentrated Arborvitae oil solution.95%)	0.2228	0.2006	0.1826	0.1815	0.1803	0.1784	0.185	0.1868	0.1832	0.1827	0.1832	0.1844	0.1855	0.2007	0.1981	0.2089	0.219	0.2193	0.2234	0.2388	0.2488	0.2599	0.2731	0.2855	0.2982	0.3102	0.3208	0.3328	0.3449	0.3549	0.3655	0.3742	0.3841	0.3936	0.4043	0.4142	0.4227	0.4318	0.4396	0.4478	0.4559	0.4644	0.4723	0.4806	0.4877	0.4953	0.502	0.5096	0.516
S. aureus (High Concentrated Arborvitae oil solution.95%)	0.212	0.1852	0.1772	0.1713	0.1692	0.1684	0.1683	0.1678	0.1683	0.1691	0.1698	0.1729	0.174	0.1816	0.1851	0.1853	0.1944	0.2011	0.2111	0.2217	0.2323	0.2437	0.259	0.2745	0.2911	0.3076	0.3223	0.3381	0.3531	0.3642	0.3739	0.3832	0.3925	0.4004	0.4063	0.4165	0.4232	0.4295	0.4352	0.443	0.4492	0.4569	0.4643	0.4701	0.4753	0.4816	0.4894	0.4977	0.5053
Averages for Growth Curve
Time [s]	0	977.8	1955.5	2933.3	3911	4888.8	5866.6	6844.4	7822.1	8799.9	9777.7	10755.4	11733.5	12711.3	13689	14666.8	15644.6	16622.3	17600.1	18577.9	19555.6	20533.4	21511.5	22489.3	23467.1	24444.8	25422.6	26400.4	27378.1	28355.9	29333.9	30312.4	31289.8	32267.5	33245.3	34223.1	35200.8	36178.6	37156.5	38134.1	39111.9	40090.3	41068.1	42045.8	43023.6	44001.4	44979.1	45956.9	46934.6
S. aureus (no Arborvitae oil 0%)	0.156257	0.154986	0.156471	0.159471	0.164786	0.176457	0.191886	0.209086	0.229757	0.252629	0.283757	0.312129	0.347171	0.380071	0.406743	0.431357	0.452914	0.474543	0.494271	0.510157	0.5265	0.542814	0.557386	0.573429	0.585371	0.599543	0.612729	0.626429	0.636986	0.648043	0.659457	0.672171	0.682957	0.694286	0.703271	0.715029	0.727814	0.735014	0.7459	0.757314	0.765471	0.774114	0.784757	0.792957	0.800657	0.809671	0.8167	0.8239	0.830671
S. aureus (High Concentrated Arborvitae oil solution.95%)	0.224012	0.1984	0.188513	0.186113	0.185313	0.183025	0.184788	0.185762	0.185	0.186288	0.187013	0.18945	0.192162	0.197137	0.20065	0.2061	0.211987	0.2168	0.223837	0.233137	0.242225	0.251487	0.261662	0.272963	0.285575	0.297988	0.31065	0.323738	0.336587	0.348587	0.360725	0.372162	0.384363	0.395088	0.406475	0.418663	0.429737	0.440625	0.450912	0.461	0.47065	0.480088	0.489163	0.497887	0.505925	0.513975	0.522325	0.533662	0.5421
S. aureus (Low Concentrated Arborvitae oil solution .04%)	0.162443	0.164286	0.164314	0.164943	0.167214	0.171857	0.179929	0.192771	0.208757	0.229557	0.254429	0.284171	0.317757	0.354371	0.388314	0.418914	0.448557	0.476671	0.501514	0.524229	0.546257	0.567614	0.587029	0.6059	0.624114	0.640371	0.656386	0.671271	0.6868	0.701143	0.715529	0.7291	0.742414	0.755	0.7666	0.781357	0.793586	0.802286	0.813214	0.824614	0.8349	0.8454	0.853829	0.858443	0.867714	0.875129	0.877614	0.885086	0.890343
[truncated: 26 more columns]

## Sheet: Concentration Exp. P. aeruginos
Time [s]	0	977.8	1955.5	2933.3	3911	4888.8	5866.6	6844.4	7822.1	8799.9	9777.7	10755.4	11733.5	12711.3	13689	14666.8	15644.6	16622.3	17600.1	18577.9	19555.6	20533.4	21511.5	22489.3	23467.1	24444.8	25422.6	26400.4	27378.1	28355.9	29333.9	30312.4	31289.8	32267.5	33245.3	34223.1	35200.8	36178.6	37156.5	38134.1	39111.9	40090.3	41068.1	42045.8	43023.6	44001.4	44979.1	45956.9	46934.6
P. aeruginosa (no Arborvitae oil 0%)	0.1648	0.1618	0.1637	0.1671	0.1715	0.1868	0.2181	0.2497	0.2783	0.3039	0.323	0.3412	0.3604	0.3787	0.4565	0.4905	0.5187	0.5392	0.5503	0.5481	0.5493	0.555	0.5569	0.5616	0.5666	0.5727	0.5809	0.5845	0.587	0.5944	0.5986	0.599	0.6071	0.6135	0.6185	0.6216	0.6317	0.6314	0.6322	0.6375	0.6421	0.6486	0.6552	0.653	0.6461	0.6476	0.6616	0.6662	0.6687
P. aeruginosa (no Arborvitae oil 0%)	0.1567	0.1539	0.1576	0.1615	0.1636	0.1795	0.2057	0.2442	0.272	0.2966	0.3177	0.3364	0.3541	0.375	0.4475	0.4859	0.5198	0.5316	0.5416	0.5452	0.5485	0.5554	0.5579	0.5652	0.5682	0.5719	0.5802	0.5836	0.5897	0.6035	0.6088	0.6296	0.6439	0.6588	0.6683	0.6746	0.6903	0.7004	0.7042	0.7122	0.7157	0.7233	0.7296	0.7353	0.7325	0.7356	0.7418	0.7454	0.7499
P. aeruginosa (no Arborvitae oil 0%)	0.1546	0.1547	0.1551	0.1594	0.1638	0.1759	0.2014	0.2385	0.2662	0.2927	0.3182	0.3392	0.3579	0.3815	0.4512	0.4971	0.5229	0.5323	0.5414	0.5448	0.5466	0.5501	0.5557	0.5612	0.5643	0.5643	0.5787	0.5805	0.5869	0.5999	0.604	0.6157	0.6173	0.6279	0.6215	0.6292	0.6383	0.6395	0.6411	0.6459	0.6489	0.6566	0.6581	0.6625	0.6643	0.667	0.6754	0.6816	0.6839
P. aeruginosa (no Arborvitae oil 0%)	0.1553	0.1545	0.158	0.1613	0.1639	0.1776	0.2046	0.2407	0.267	0.2928	0.3146	0.3348	0.3541	0.3753	0.4447	0.483	0.5119	0.5209	0.5279	0.5333	0.5341	0.5423	0.5445	0.5511	0.5536	0.5602	0.5689	0.5706	0.5803	0.5905	0.596	0.6064	0.6111	0.6217	0.6173	0.619	0.6335	0.634	0.6337	0.6389	0.6398	0.6499	0.6557	0.6556	0.6583	0.6612	0.6684	0.6714	0.6788
P. aeruginosa (no Arborvitae oil 0%)	0.1465	0.1451	0.1457	0.1486	0.1516	0.159	0.1754	0.2096	0.2441	0.2735	0.2974	0.3189	0.3382	0.3575	0.3762	0.4435	0.4887	0.5152	0.5306	0.5286	0.5299	0.5382	0.5429	0.5484	0.5497	0.5533	0.5654	0.5689	0.5767	0.5894	0.5979	0.6094	0.6167	0.6281	0.63	0.6357	0.6441	0.6457	0.6517	0.6605	0.6645	0.6753	0.6833	0.6862	0.6895	0.6906	0.703	0.708	0.7109
P. aeruginosa (no Arborvitae oil 0%)	0.1512	0.152	0.153	0.155	0.1586	0.1626	0.1788	0.2132	0.247	0.2794	0.3022	0.3257	0.3495	0.3705	0.3881	0.4561	0.5034	0.5298	0.5393	0.5455	0.5487	0.5545	0.5595	0.5647	0.5703	0.5754	0.5813	0.5838	0.5949	0.6019	0.6064	0.6151	0.6204	0.6321	0.6345	0.6328	0.643	0.6483	0.6474	0.6511	0.6538	0.6611	0.6658	0.6691	0.67	0.6758	0.6832	0.6844	0.6883
P. aeruginosa (no Arborvitae oil 0%)	0.1519	0.1514	0.1518	0.1547	0.1585	0.1654	0.1808	0.2125	0.2521	0.2811	0.3068	0.3285	0.35	0.3681	0.3866	0.4476	0.5003	0.5261	0.5358	0.5369	0.5397	0.5432	0.5508	0.5571	0.5593	0.5619	0.5724	0.574	0.5821	0.5955	0.601	0.6075	0.6161	0.6276	0.6247	0.6316	0.6415	0.6425	0.6421	0.649	0.6484	0.655	0.663	0.6675	0.6628	0.669	0.6809	0.6873	0.6918
P. aeruginosa (no Arborvitae oil 0%)	0.1522	0.1535	0.1532	0.1532	0.1543	0.1581	0.1649	0.1807	0.2095	0.2495	0.2811	0.3047	0.3267	0.3449	0.3607	0.3729	0.3897	0.4601	0.507	0.5254	0.5292	0.5323	0.5383	0.5415	0.5449	0.5539	0.5555	0.5629	0.5678	0.5714	0.5775	0.5831	0.5896	0.6038	0.5992	0.6014	0.6125	0.6117	0.6132	0.6146	0.6179	0.6281	0.6335	0.6339	0.6398	0.647	0.6516	0.654	0.6628
P. aeruginosa (Low Concentrated Arborvitae oil Solution .04%)	0.1783	0.1777	0.1753	0.1757	0.1766	0.1835	0.2002	0.2327	0.2694	0.2988	0.3175	0.3318	0.3458	0.3607	0.3754	0.4533	0.4733	0.4954	0.5047	0.5149	0.5206	0.5321	0.5367	0.5435	0.552	0.5572	0.5623	0.5642	0.5696	0.5772	0.5825	0.589	0.5989	0.6104	0.622	0.6277	0.6372	0.6472	0.6522	0.6624	0.6692	0.6736	0.6819	0.6879	0.6865	0.6885	0.6954	0.6965	0.7004
P. aeruginosa (Low Concentrated Arborvitae oil Solution .04%)	0.169	0.1681	0.1653	0.1663	0.1685	0.1718	0.1871	0.2139	0.2569	0.2887	0.3121	0.3261	0.3427	0.3558	0.369	0.3909	0.4794	0.4991	0.5129	0.5282	0.5355	0.5419	0.546	0.5548	0.5632	0.5705	0.5758	0.5747	0.5885	0.6084	0.6212	0.6344	0.6476	0.662	0.672	0.6765	0.6798	0.6898	0.6925	0.6982	0.702	0.7106	0.7108	0.7223	0.7204	0.7234	0.7311	0.7341	0.7369
P. aeruginosa (Low Concentrated Arborvitae oil Solution .04%)	0.1693	0.1705	0.1664	0.1676	0.1688	0.1721	0.1869	0.2149	0.2558	0.2863	0.3091	0.3245	0.338	0.3547	0.3708	0.397	0.4766	0.5007	0.5098	0.5229	0.527	0.535	0.5402	0.5481	0.5622	0.5674	0.5792	0.5849	0.5978	0.6094	0.6179	0.6293	0.6373	0.6514	0.6556	0.6635	0.6731	0.6809	0.6878	0.6933	0.6987	0.7045	0.7106	0.7182	0.7161	0.7192	0.7253	0.7283	0.731
P. aeruginosa (Low Concentrated Arborvitae oil Solution .04%)	0.1654	0.1638	0.1606	0.1614	0.1628	0.1671	0.1806	0.2079	0.2495	0.2792	0.3032	0.3227	0.3385	0.3556	0.3729	0.3976	0.4802	0.5015	0.5187	0.5296	0.5334	0.5397	0.5413	0.548	0.5518	0.5631	0.5717	0.5767	0.5884	0.6016	0.6062	0.6189	0.6255	0.6381	0.6443	0.6558	0.6677	0.6754	0.6811	0.6891	0.6904	0.6991	0.7057	0.7155	0.7117	0.716	0.7224	0.7261	0.7303
P. aeruginosa (Low Concentrated Arborvitae oil Solution .04%)	0.1648	0.1618	0.163	0.162	0.1635	0.168	0.1817	0.2115	0.2498	0.2796	0.3034	0.3198	0.3342	0.3499	0.3678	0.3904	0.4675	0.4857	0.4972	0.5063	0.5085	0.5191	0.5242	0.5291	0.5376	0.5377	0.5456	0.5499	0.5653	0.5783	0.5967	0.6077	0.6143	0.6223	0.6323	0.6453	0.6515	0.6557	0.6622	0.6706	0.6649	0.6695	0.6757	0.6829	0.6894	0.6932	0.6975	0.6949	0.7029
P. aeruginosa (Low Concentrated Arborvitae oil Solution .04%)	0.1702	0.1687	0.1673	0.1678	0.1692	0.175	0.1911	0.2247	0.2645	0.2962	0.3186	0.3334	0.3464	0.3607	0.3758	0.3949	0.4863	0.5105	0.5231	0.5344	0.5384	0.5476	0.5543	0.5605	0.5653	0.5728	0.5817	0.5882	0.5963	0.6081	0.6172	0.6275	0.633	0.6418	0.652	0.654	0.6615	0.6646	0.6701	0.6838	0.6865	0.696	0.7052	0.7093	0.7063	0.7114	0.7184	0.7234	0.7274
P. aeruginosa (Low Concentrated Arborvitae oil Solution .04%)	0.2827	0.2803	0.269	0.2684	0.2708	0.2686	0.2774	0.2985	0.336	0.3694	0.3956	0.4091	0.4206	0.4319	0.4428	0.4549	0.5209	0.5533	0.5655	0.5665	0.5698	0.5715	0.5749	0.5783	0.579	0.5819	0.5859	0.5856	0.5898	0.5906	0.5926	0.5953	0.596	0.6016	0.6043	0.6078	0.6062	0.6101	0.6098	0.608	0.6086	0.6128	0.6123	0.6116	0.6112	0.6126	0.6131	0.6145	0.6171
P. aeruginosa (High Concentrated Arborvitae oil solution .95%)	0.2346	0.2056	0.1919	0.1805	0.18	0.1785	0.1799	0.1827	0.1968	0.2263	0.264	0.2897	0.3049	0.3186	0.3307	0.345	0.3617	0.3913	0.4889	0.5179	0.5423	0.5637	0.5793	0.5949	0.6109	0.6267	0.6352	0.6496	0.6553	0.6578	0.6656	0.6709	0.676	0.6824	0.6902	0.6932	0.6969	0.6973	0.7003	0.7034	0.7072	0.71	0.7139	0.7168	0.7159	0.718	0.7202	0.7236	0.7215
P. aeruginosa (High Concentrated Arborvitae oil solution .95%)	0.2225	0.1897	0.1754	0.1696	0.1673	0.1659	0.1669	0.1724	0.1861	0.2159	0.2541	0.2804	0.2994	0.3141	0.3262	0.3381	0.3536	0.3706	0.465	0.4929	0.52	0.5416	0.5591	0.5767	0.5906	0.6054	0.6216	0.6379	0.6475	0.6549	0.6632	0.6727	0.6814	0.6919	0.6999	0.699	0.7041	0.7074	0.709	0.71	0.7132	0.7159	0.7182	0.7225	0.72	0.7211	0.7259	0.7267	0.7287
P. aeruginosa (High Concentrated Arborvitae oil solution .95%)	0.2219	0.1935	0.18	0.1754	0.1717	0.1699	0.1699	0.1758	0.1893	0.2181	0.2539	0.2809	0.2994	0.3145	0.3266	0.3387	0.3537	0.3699	0.4549	0.4848	0.5067	0.5289	0.5428	0.5581	0.5718	0.5809	0.5955	0.606	0.6172	0.625	0.6342	0.646	0.6511	0.6632	0.6702	0.674	0.681	0.6844	0.6891	0.6929	0.6963	0.6989	0.704	0.7093	0.7065	0.708	0.7117	0.7148	0.7174
P. aeruginosa (High Concentrated Arborvitae oil solution .95%)	0.2183	0.1898	0.1728	0.1688	0.1659	0.1644	0.1642	0.1698	0.1824	0.2083	0.2464	0.276	0.297	0.3121	0.323	0.3348	0.3489	0.365	0.4383	0.4711	0.4879	0.5037	0.5116	0.5211	0.5284	0.536	0.548	0.5532	0.5608	0.5708	0.5762	0.5868	0.5923	0.6058	0.6141	0.6187	0.6262	0.6321	0.6381	0.643	0.6454	0.6528	0.659	0.6649	0.6647	0.6685	0.6709	0.6721	0.6807
P. aeruginosa (High Concentrated Arborvitae oil solution .95%)	0.2227	0.1917	0.1773	0.1729	0.1691	0.1674	0.1672	0.1723	0.1851	0.2124	0.2516	0.2824	0.3008	0.3135	0.3266	0.3391	0.3542	0.3721	0.4525	0.4769	0.4924	0.5089	0.5212	0.5317	0.5455	0.5532	0.5638	0.5715	0.5835	0.5889	0.5984	0.6069	0.6174	0.6289	0.6396	0.6425	0.6496	0.6569	0.6586	0.6644	0.6668	0.6719	0.6747	0.6808	0.6795	0.6787	0.6838	0.6868	0.6882
P. aeruginosa (High Concentrated Arborvitae oil solution .95%)	0.2245	0.196	0.1796	0.1749	0.1714	0.1724	0.1698	0.1742	0.1856	0.2139	0.2544	0.2854	0.3079	0.3224	0.3355	0.3443	0.3581	0.3742	0.4315	0.4786	0.497	0.5103	0.5231	0.5318	0.5398	0.5463	0.5552	0.5629	0.572	0.5757	0.5843	0.5926	0.5975	0.6108	0.6171	0.6188	0.6266	0.6327	0.6371	0.6433	0.6451	0.6498	0.6576	0.6632	0.6594	0.6612	0.6653	0.6681	0.6733
P. aeruginosa (High Concentrated Arborvitae oil solution .95%)	0.2134	0.1858	0.1739	0.1634	0.1601	0.1589	0.1584	0.1637	0.1742	0.2006	0.2404	0.2708	0.291	0.3071	0.3189	0.3313	0.3439	0.358	0.3925	0.4568	0.4732	0.4836	0.497	0.5063	0.5134	0.5223	0.5312	0.5397	0.5487	0.5579	0.567	0.5763	0.5835	0.5899	0.5956	0.6023	0.6085	0.6085	0.6164	0.6199	0.6292	0.6344	0.6413	0.6408	0.6472	0.6517	0.6665	0.6766	0.6763
Averages for Growth Curve
Time [s]	0	977.8	1955.5	2933.3	3911	4888.8	5866.6	6844.4	7822.1	8799.9	9777.7	10755.4	11733.5	12711.3	13689	14666.8	15644.6	16622.3	17600.1	18577.9	19555.6	20533.4	21511.5	22489.3	23467.1	24444.8	25422.6	26400.4	27378.1	28355.9	29333.9	30312.4	31289.8	32267.5	33245.3	34223.1	35200.8	36178.6	37156.5	38134.1	39111.9	40090.3	41068.1	42045.8	43023.6	44001.4	44979.1	45956.9	46934.6
P. aeruginosa (no Arborvitae oil 0%)	0.15415	0.153362	0.154763	0.1576	0.160725	0.170612	0.191213	0.223638	0.254525	0.283688	0.307625	0.328675	0.348862	0.368937	0.413937	0.459575	0.494425	0.5194	0.534238	0.538475	0.54075	0.546375	0.550813	0.55635	0.559613	0.5642	0.572912	0.5761	0.583175	0.593312	0.598775	0.608225	0.615275	0.626687	0.62675	0.630737	0.641862	0.644187	0.6457	0.651212	0.653887	0.662237	0.668025	0.670388	0.670413	0.674225	0.683238	0.687288	0.691887
P. aeruginosa (High Concentrated Arborvitae oil solution .95%)	0.222557	0.193157	0.1787	0.172214	0.169357	0.1682	0.168043	0.172986	0.185643	0.213643	0.252114	0.2808	0.300057	0.314614	0.326786	0.338757	0.353443	0.371586	0.446229	0.482714	0.502786	0.5201	0.533443	0.5458	0.5572	0.567257	0.578643	0.588686	0.597857	0.604429	0.6127	0.621743	0.628457	0.638986	0.646671	0.649786	0.656129	0.6599	0.664086	0.668129	0.671886	0.676243	0.681243	0.685471	0.684743	0.686743	0.692043	0.695529	0.698014
P. aeruginosa (Low Concentrated Arborvitae oil Solution .04%)	0.185671	0.184414	0.180986	0.181314	0.182886	0.186586	0.200714	0.229157	0.268843	0.299743	0.322786	0.3382	0.352314	0.367043	0.382071	0.411286	0.483457	0.5066	0.518843	0.528971	0.533314	0.540986	0.545371	0.551757	0.558729	0.564371	0.571743	0.574886	0.5851	0.596229	0.6049	0.614586	0.6218	0.632514	0.640357	0.647229	0.653857	0.660529	0.6651	0.6722	0.674329	0.680871	0.686029	0.692529	0.691657	0.6949	0.700457	0.702543	0.706571
[truncated: 26 more columns]
