# Supplementary material for: Microbial population dynamics under microdoses of the essential oil arborvitae
Source: BMC Complement Altern Med. 2019 Sep 5;19:247. doi: 10.1186/s12906-019-2666-6 (PMC6728999; doi:10.1186/s12906-019-2666-6)
Supplement: Supplementary file 3 — Table S1. Instructions for making the broth-oil solution and various assigned doses that were created and tested in this experiment. Broth indicated as MH in the table represents Mueller-Hinton broth for bacterial tests and GPP in the table indicates Glucose Phosphate Proline broth for fungal tests. Plate numbers correspond to which run and include the doses that correspond to the percentage of the solutions that were tested in each particular plate. A two-step dilution process was done to create the desired dose percentages. See methods section for a description of the percentages that corresponds to the doses that were created and used. Table S2. Results from ANOVA and t-tests. (XLSX 24 kb) [file 12906_2019_2666_MOESM3_ESM.xlsx]

## Sheet: Supporting Table 1
Plate	B		J	E		M	N
Species Used	S. aureus	P. aeruginosa	E. coli	C. albicans	C. auris	E. coli	S. aureus	P. aeruginosa
Broth	MH	MH	MH	GPP	GPP	MH	MH	MH
Solution Prep
Oil Vol. (μL)	200	200	180	200	200	50	50	50
Broth Vol. (μL)	1000	1000	1440	1000	1000	1000	1000	1000
Total Volume (μL)	1200	1200	1620	1200	1200	1050	1050	1050
Percentage (%)	16.67	16.67	11.11	16.67	16.67	4.76	4.76	4.76
Doses (%)
Solution Added (μL)	0	0	0	0	0	0	0	0
Broth Vol. (mL)	5	5	5	5	5	5	5	5
Total Volume (μL)	5000	5000	5000	5000	5000	5000	5000	5000
Percentage (%)	0	0	0	0	0	0	0	0
							Low Concentration: Dose Exp.
Solution Added (μL)	2.5	2.5	8	-	-	2	2	2
Broth Vol. (mL)	4.9975	4.9975	4.992	-	-	4.998	4.998	4.998
Total Volume (μL)	5000	5000	5000	-	-	5000	5000	5000
Percentage (%)	0.008	0.008	0.017	-	-	0.04	0.04	0.04
							High Concentration: Dose Exp.
Solution Added (μL)	-	-	20	-	-	1000	1000	1000
Broth Vol. (mL)	-	-	4.98	-	-	4	4	4
Total Volume (μL)	-	-	5000	-	-	5000	5000	5000
Percentage (%)	-	-	0.044	-	-	0.95	0.95	0.95
Solution Added (μL)	-	-	40	-	-	-	-	-
Broth Vol. (mL)	-	-	4.96	-	-	-	-	-
Total Volume (μL)	-	-	5000	-	-	-	-	-
Percentage (%)	-	-	0.089	-	-	-	-	-
Solution Added (μL)	31.3	31.3	100	31.3	31.3	-	-	-
Broth Vol. (mL)	4.969	4.969	4.9	4.969	4.969	-	-	-
Total Volume (μL)	5000.3	5000.3	5000	5000.3	5000.3	-	-	-
Percentage (%)	0.1	0.1	0.22	0.1	0.1	-	-	-
Solution Added (μL)	62.5	62.5	-	62.5	62.5	-	-	-
Broth Vol. (mL)	4.938	4.938	-	4.938	4.938	-	-	-
Total Volume (μL)	5000.5	5000.5	-	5000.5	5000.5	-	-	-
Percentage (%)	0.21	0.21	-	0.21	0.21	-	-	-
Solution Added (μL)	-	-	-	93.8	93.8	-	-	-
Broth Vol. (mL)	-	-	-	4.906	4.906	-	-	-
Total Volume (μL)	-	-	-	4999.8	4999.8	-	-	-
Percentage (%)	-	-	-	0.31	0.31	-	-	-
Solution Added (μL)	125	125	-	125	125	-	-	-
Broth Vol. (mL)	4.875	4.875	-	4.875	4.875	-	-	-
Total Volume (μL)	5000	5000	-	5000	5000	-	-	-
Percentage (%)	0.42	0.42	-	0.42	0.42	-	-	-

## Sheet: Supporting Table 2
Species	ANOVA			Species	ANOVA
E. coli (K)	F value	Df value	P value	E. coli (r)	F value	Df value	P value
	2.6665	4	0.04064		1.5105	4	0.2103
Pairwise					Pairwise
	T value	Df value	p value			T value	Df value	p value
0.040%- 0.090%	1.229	61	0.7348
0.040% - 0.220%	-1.144	61	0.7827
0.040% - 0.017%	-0.838	61	0.9177
0.040% - 0.000%	-1.702	61	0.4401
0.090% - 0.250%	-2.44	61	0.1187
0.090% - 0.0170%	-2.056	61	0.2527
0.090% - 0.000%	-2.935	61	0.0365
0.220% - 0.0170%	0.253	61	0.9991
0.220% - 0.000%	-0.641	61	0.9677
0.017% - 0.000%	-0.848	61	0.9145
	ANOVA				ANOVA
P. aeruginosa (K)	F value	Df value	P value	P. aeruginosa (r)	F value	Df value	P value
	1.0668	4	0.3876		2.2555	4	0.08288
	ANOVA				ANOVA
S. aureus (K)	F value	Df value	P value	S. aureus (r)	F value	Df value	P value
	1.9855	4	0.1182		2.7	4	0.04633
Pairwise					Pairwise
	T value	Df value	p value			T value	Df value	p value
					0.210% -0 .420%	-1.307	35	0.689
					0.210% - 0.100%	-0.33	35	0.9973
					0.210% -0 .008%	-1.507	35	0.5652
					0.210% - 0.000%	1.389	35	0.6386
					0.420% - 0.100%	0.977	35	0.8637
					0.420% -0.008%	-0.2	35	0.9996
					0.420% - 0.000%	2.696	35	0.075
					0.100% - 0.008%	-1.177	35	0.7641
					0.100% - 0.000%	1.719	35	0.4361
					0.008% - 0.000%	2.896	35	0.0477
Species	ANOVA				ANOVA
C. albicans(K)	F value	Df value	P value	C. albicans (r)	F value	Df value	P value
	31.942	4	3.07e-11		8.7094	4	5.467e-05
Pairwise					Pairwise
	T value	Df value	p value			T value	Df value	p value
0.21% - 0.42%	-7.695	35	<.0001		0.21% - 0.42%	-5.578	35	<.0001
0.21% - 0.31%	2.609	35	0.0904		0.21% - 0.31%	-2.869	35	0.0507
0.21% - 0.10%	-3.927	35	0.0033		0.21% - 0.10%	-3.657	35	0.007
0.21 % - 0.00%	-4.106	35	0.002		0.21 % - 0.00%	-4.315	35	0.0011
0.42% - 0.31%	10.305	35	<.0001		0.42% - 0.31%	2.708	35	0.0729
0.42% - 0.10%	3.768	35	0.0052		0.42% - 0.10%	1.921	35	0.3255
0.42% - 0.00%	3.589	35	0.0084		0.42% - 0.00%	1.263	35	0.7148
0.31% - 0.10%	-6.536	35	<.0001		0.31% - 0.10%	-0.787	35	0.9326
0.31% - 0.00%	-6.715	35	<.0001		0.31% - 0.00%	-1.445	35	0.6036
0.10% - 0.00%	-0.179	35	0.9998		0.10% - 0.00%	-0.658	35	0.964
	ANOVA				ANOVA
C. auris(K)	F value	Df value	P value	C. auris (r)	F value	Df value	P value
	2.8325	4	0.03592		5.6725	4	0.000931
Pairwise					Pairwise
	T value	Df value	p value			T value	Df value	p value
0.21% - 0.42%	0.534	43	0.9833		0.21% - 0.42%	1.597	43	0.5074
0.21% - 0.31%	0.427	43	0.9928		0.21% - 0.31%	0.7	43	0.9553
0.21% - 0.10%	-0.458	43	0.9906		0.21% - 0.10%	0.943	43	0.8782
0.21 % - 0.00%	-2.102	43	0.2379		0.21 % - 0.00%	-2.233	43	0.1873
0.42% - 0.31%	-0.107	43	1		0.42% - 0.31%	-0.896	43	0.8966
0.42% - 0.10%	-0.992	43	0.8574		0.42% - 0.10%	-0.653	43	0.9651
0.42% - 0.00%	-2.719	43	0.0675		0.42% - 0.00%	-4.077	43	0.0017
0.31% - 0.10%	-0.885	43	0.9009		0.31% - 0.10%	0.243	43	0.9992
0.31% - 0.00%	-2.595	43	0.0891		0.31% - 0.00%	-3.042	43	0.031
0.10% - 0.00%	-1.573	43	0.5221		0.10% - 0.00%	-3.322	43	0.0149
Species	ANOVA			Species	ANOVA
E. coli (K)	F value	Df value	P value	E. coli (r)	F value	Df value	P value
	2144	3	2.2e-16		271.83	3	< 2.20E-16
Pairwise					Pairwise
	T value	Df value	p value			T value	Df value	p value
Hydrophobic (high dose) - Hydrophilic (high dose)	4.68	41	0.0002		Hydrophobic (high dose) - Hydrophilic (high dose)	-0.663	41	0.9102
Hydrophobic - Low Dose	-50.352	41	<.0001		Hydrophobic - Low Dose	-23.4	41	<.0001
Hydrophobic (high dose) - No Arborvitae	-57.958	41	<.0001		Hydrophobic (high dose) - No Arborvitae	-16.376	41	<.0001
Hydrophilic (high dose) - Low Dose	-54.929	41	<.0001		Hydrophilic (high dose) - Low Dose	-22.751	41	<.0001
Hydrophilic (high dose) - No Arborvitae	-62.42	41	<.0001		Hydrophilic (high dose) - No Arborvitae	-15.744	41	<.0001
Low Dose - No Arborvitae	-8.692	41	<.0001		Low Dose - No Arborvitae	6.307	41	<.0001
Low dose added directly: .04% (lower concentration)					Low dose added directly: .04% (lower concentration)
Hydrophilic solution vortex & centrifugation: .95% (higher concentration)					Hydrophilic solution vortex & centrifugation: .95% (higher concentration)
Hydrophobic vortex only: 0.95%					Hydrophobic vortex only: 0.95%
No Arborvitae: 0%					No Arborvitae: 0%
Species	ANOVA
P. aeruginosa (K)	F value	Df value	P value	P. aeruginosa (r)	F value	Df value	P value
	0.7105	2	0.504		2.1996	2	0.1383
	ANOVA
S. aureus (K)	F value	Df value	P value	S. aureus (r)	F value	Df value	P value
	22.282	2	1.04e-05		3.7325	2	0.04293
	Pairwise				Pairwise
	T value	Df value	p value			T value	Df value	p value
High Concentration (.95%) - Low Concentration (.04%)	-6.203	19	<.0001		High Concentration (.95%) - Low Concentration (.04%)	-2.685	19	0.0373
High Concentration (.95%) - No Arborvitae (0%)	-5.077	19	0.0002		High Concentration (.95%) - No Arborvitae (0%)	-0.805	19	0.7045
Low Concentration (.04%) - No Arborvitae (0%)	1.09	19	0.5313		Low Concentration (.04%) - No Arborvitae (0%)	1.82	19	0.1899
